# Supplementary material for: Genetic landscape of primary mitochondrial diseases in children and adults using molecular genetics and genomic investigations of mitochondrial and nuclear genome
Source: Orphanet J Rare Dis. 2024 Nov 12;19:424. doi: 10.1186/s13023-024-03437-x (PMC11555972; doi:10.1186/s13023-024-03437-x)
Supplement: Supplementary file 8 — Additional file 8. [file 13023_2024_3437_MOESM8_ESM.xlsx]

## Sheet: Group4
Demographics						Clinical Features																								Metabolic Investigations
StudyID	Type of genetic diagnosis	Sex	Current age in yrs (or months in younger cases)	Deceased?	Age of onset	Presenting symptom	All clinical features	Intellectual disability	developmental delay	Cognitive dysfunction	seizures							movement disorders							Behavioral problems				Other	AST		ALT		GGT		ALP		LDH			Bilirubin					PT		PTT
											GTCS	MS	AbS	other	Antiseizure medications used	dosAge (mg)	notes	All	Chorea-Athetosis	Dystonia	Tremor	Bradykinesia	Paroxysmal-exercise induced dyskinesia	Other	ASD	ADHD	Aggressive behaviour	Other		Age	Result	Age	Result	Age	Result	Age	Result	Age	RR	Result	Age	Conjugated	RR	Total	RR	Age	Result	Age	RR
Mito005	no diagnosis	F	65	no	6	bilateral ptosis and weakness	bilateral ptosis, progressive muscle weakness, cardiomyopathy, stomach pains, exercise intolerance																						Progressive muscular weakness				N				N
Mito006	no diagnosis	F	56	yes	48	presented with left lower extremity pain with swelling	lower extremity pain, leg pain, swelling, depression, acute renal failure, non-ischemic cardiomyopathy, chronic renal insufficiency, muscle weakness, cold sensitivity, exercise intolerance, chronic fatigue, enlarged heart on left side, Crohn's disease, frequent bowel movements, deep vein thrombosis																					major depressive disorder	acute renl failure associated with significant volume depletion (48 y), non-ischemic cardiomyopathy, chronic re l insufficiency, generalized weakness, cold sensitivity, exercise intolerance due to pain in legs and cramps, chronic fatigue, enlarged heart on left side, and depression. Crohn's disease, frequent bowel movements. History of deep vein thrombosis.	56	N	56	N													53	3
Mito007	no diagnosis	M	64	no	51	intermittent palpitations and lightheadedness and frequent presyncopal episodes, difficulties with daily activities due to shock-like pain followed by myoclonic jerking of all libs. Significant bilateral ptosis requiring surgical intervention at 52y.	palpitations, lightheaded, presyncopal episodes, pain, myoclonic jerking, weakness, bilateral ptosis, midline primary gaze, ophthalmoplegia, sleeping poorly, GERD																						Generalized weakness, bilateral ptosis, midline primary gaze, severe ophthalmoplegia (at age 61 y), all other neurological exams: N, sleeping poorly, GERD symptoms-- weakness, pain, falls,	61	N	61	N			61	N											61
Mito011	no diagnosis	M	51	no			Fatigue																						Fatigue			51	N		N	51	N
Mito012	no diagnosis	F	50	no	40	Complex partial status epilepticus (first seizure) provoked by motor vehicle accident	seizures, epilepsy, atrial fibrillation								valproic acid	750	Keppra and Topomax in the past												Atrial fibrillation/flutter at age 47 y	48	N	48	N		N						48	N		N
Mito014	no diagnosis	M	43	no	18	rhabdomyolysis with diffuse myalgias, myoglobinuria and serum CK of 100 000 with physical activity (strenuous)	rhabdomyolysis, myalgia, myoglobinuria, exercise intolerance																						Normal physical exam				N		N
Mito015	no diagnosis	F	41	no	34	presented to the hospital with decreased consciousness and processed to have cardiac arrests and seizures, and multiorgan failure	cerebral edema, lactic acidosis, hemodynamic instability with resultant renal failure, strokes, rhabdomyolysis, mononeuropathy multiplex, cardiac arrest, seizure, multiorgan failure, liver failure, elevated CK, cerebral edema, lactic acidosis, renal failure, stroke, mononeuropathy multiplex																						Multiorgan failure NYD with liver failure, increased CK, cerebral edema, lactic acidosis, hemody mic instability with resultant re l failure, strokes, rhabdomyolysis and mononeuropathy multiplex (age 35 y) ankle dorsiflexor: not good (+1) Sensation: Stocking pattern of reduced pin prick up to just above her right ankle, and upper l eft skin. Gloving pattern of reduced pin prick to above right ris…			39	N		N
Mito018	no diagnosis	M	32	no	6	impaired vision since infancy (partial cortical blindness), congenital nystagmus, right homonymous hemianopsia, night blindness since a young age, retinis pigementosa	impaired vision, retinis pigmentosa, nystagmus, homonymous hemianopsia, macrocephaly, progressive retinitis pigmentosa, developmental delay		yes, developmental delay																				progressive retinitis pigmentosa, macrocephaly Examination at grade 7 (around 11-12y): 50-75th percentile in height, 75-90th percentile in weight, >2 SD for head circumference. Reflexes were +2 bilaterally. All other examinations normal.				N		N
Mito019	no diagnosis	F	13	yes	0.5	hypotonia since birth + progressive weakness, dilated cardiomyopathy necessitating a cardiac transplant at 4y, hypotonia	hypotonia, muscle weakness, cardiomyopathy, developmental delay, facial weakness, seizures, PRES (posterior reversible encephalopathy syndrome)		yes, global developmental delay, motor delay																				generalized low tone and slight weakness, facial weakness, seizures, PRES (posterior reversible encepphalopathy syndrome) on MRI				N		N
Mito020	no diagnosis	F	26	no	14	progressive ophthalmoplegia, short stature, mildly delayed born age (everything was normal up to 6y of age), mild myopathy	opthalmoplegia, short stature, myopathy, delayed bone age, left-sided hearing loss, diplopia, paralysis of vocal cords, laryngeal muscle numbness, parethesias, hypophonia, progressive lower limb weakness, sensory axonal polyneuropathy, ataxia, bilateral sixth nerve palsy, headaches, stroke											1											left-sided hearing loss since age 10 y, Neurological symptoms since age 12 y, diplopia, paralysis of vocal cords and laryngeal muscle numbness and parethesias since age 15 y, hoarseness and hypophonia since age 16 y At age 22 y: progressive lower limb weakness, vocal weakness, sensory axo l polyneuropathy causing ataxia, bilateral sixth nerve palsy (seems to be improving), headaches 2x per week	24	71		N		N	25	175	24		N	24	N		N
Mito021	no diagnosis	F	26	no	infancy	scoliosis, developmental delay, abnormal gait	scoliosis, developmental delay, abnormal gait, hypertonic, hip dysplasia, torticollis, scoliosis, Flexion deformity of hips, decreased mobility, headaches, severe muscle pain, muscle weakness, fatigue,		yes, delayed bone age, short stature																	yes		OCD, PTSD	hypertonic in infancy with markedly flexed hips, hip dysplasia, torticollis, scoliosis at 6mo of age, Flexion deformity of hips, decreased mobility, wheelchair bound, frequent headaches, severe muscle pain, muscle weakness, fatigue,				N		N
Mito022	no diagnosis	M	25	no	1.167	pediatric epilepsy, global developmental delay	epilepsy, global developmental delay, ASD, epilepsy, severe intellectual disability, tics disorder, progressive difficulty with walking, lower leg muscle atrophy, absent knee jerks, anxiety, panic attacks		yes, global developmental delay		yes				carbamazepine, clonidine, tegretol, valproic acid		First seizure- generalized at 14 months of age, generalized convulsions and drop attacks								yes				ASD, epilepsy, severe intellectual disability, tics disorder, progressive difficulty with walking, lower leg muscle atrophy, absent knee jerks, anxiety, panic attacks - seven café-au-lait spots --> but does not meet the criteria for neurofibromatosis		N		N		N		N							N				N
Mito023	no diagnosis	M	25	no	17	history of hyper CK and muscle cramp, fatigue, lower back pain	muscle pain, fatigue, back pain																						No cardio symptoms, normal physical exam at age 17 y-- all major muscle groups and reflexes were normal Shoulder, biceps, forearms, quads, and eyelids involved for muscle cramps, no triggers, occipital headache (age 18 y)		N		N		N		N				N (22 y)	22		N
Mito024	no diagnosis	F	24	no	13	fatigue, weakness, muscle cramps and spasms in hands, dropping things, hand spasms while writing, eye twitches, brain fog	fatigue, weakness, muscle pain, muscle spasm, eye twitch, brain fog, anxiety, depression, hypothyroidism, morbid obesity, impaired mobility																					generalized anxiety (23 y), persistent depressive disorder	altered levels of consciousness, history of hypothyroidism, morbid obesity, stopped education at grade 9 because of mobility issues				N		N		N
Mito025	no diagnosis	M	24	no	7	fluctuating polyneuropathy, increasing ptosis, muscular weakness, and ophthalmoplegia, episodic headaches (relatively sudden onset)	polyneuropathy, ptosis, muscle weakness, opthalmoplegia, headache, tremor, progressive proximal muscle weakness, axonal neuropathy, progresisve sensorineural hearing loss											1			multifocal generalized tremor								Progressive proximal muscle weakness secondary to axo l neuropathy, progresisve sensorineural hearing loss and ptosis		N		N		N					N
Mito026	no diagnosis	M	23	no	5	Chronic Kidney insufficiency-- kidney dysfunction at age 5, kidney biopsy at age 6 y revealed focal segmental glomerulosclerosis	kidney insufficiency, glomerulosclerosis, learning disability, developmental delay, Spastic paraplegia, sensorineural hearing loss, ataxia, hyperlaxity	yes, learning difficulties	yes, motor delay, learning difficulties									1											Spastic paraplegia, developmental delay, sensorineural hearing loss, ataxia, re l problems, hyperlaxity Kidney transplant at 15-- because of the focal segmental glomerulosclerosis as primary disease at age 5y.		N		N		N		N
Mito027	no diagnosis	M	23	no	3	generalized tonic clonic seizures which progressed to progressive myoclonic epilepsy and progressive cognitive decline	seizures, epilepsy, cognitive decline			yes	Yes	Yes			depakene, Keppra, tegretol, topomax, valproic acid														G-tube fed since 13 years of age, myoclonic drop attacks progressed with cerebellar volume loss				N		N		N
Mito028	no diagnosis	M	22	no	1	ataxia, muscle twitches in fingers and feet (myoclonic movements)—when tired, hungry, scared or unwell, gross motor delay, hypotonia	seizures, ataxia, muscle twitches/ myoclonic movements, developmental delay, hypotonia, tremor, axonal sensory neuropathy, bilateral optic atrophy, GI impairement, short stature	yes	yes, global developmental delay, motor delay	cognitive delay				febrile seizures, afribrile seizures			febrile seizures and afebrile seizures started at 1 year of age	1			tremor in tongue and fingers, resting tremor with intention tremor, progressed resting tremor								axo l sensory neuropathy, bilateral optic atrophy, GI issues, short stature,		N		N		N
Mito029	no diagnosis	F	21	no	infancy	- Apgar's score of 5 and 8, some concern about fetal heart rate, possible cord around neck, resuscitated - Neo tal seizures at 2 hours post birth	low Apgar, abnormal fetal heart rate, seizure, developmental delay, language regression, psychosis, ataxia, lethargy, dystonia, spasticity, weakness, gait abnormality		yes, global developmental delay	language regression, cognitive deficit, psychosis, IQ at 17=43				complex partial seizures			Partial complex seizure disorder- diagnosed at age 5.	1			bilateral tremor of arms and legs	yes						selective mutism, secondary social anxiety	Cyclic episodes of regression with ataxia and lethargy, Dystonia, spasticity, weakness, gait abnormality,	20	N	20	N	17	N	20	N	17		N								21
Mito030	no diagnosis	F	10	yes	9	vomitting and abdomi l pain	vomitting, abdominal pain, seizures, multiorgan failure, heart failure, liver failure						yes, diagnosed at 9y	frebrile seizures	valproic acid		Febrile seizures ("a few years old")												seizues at 9y, multiorgan failure, heart failure, liver failure (11y)		353		N		N		N					34	<7 mmol/L	64	(r: <20 mmo/L)
Mito031	no diagnosis	F	21	no	0.25	complex partial seizures progressed to secondary generalized	seizure, developmental delay, regression, intellectual disability, epilepsy	yes	yes, global developmental delay, regression		Yes		yes, diagnosed at 7Y		primidone, topiramate, valproate,	700, 1000	suspected generalized epilepsy at 9 y												Neo tal stroke, left hemiparesis secondary to Lennox-Gastaut Syndrome, Lennox-Gastaut syndrome and recurrent seizures. At 2Y admitted with a history of seizures and feveer.Failure to thrive and G-utbe, lethargy	18	N	20	N		N	20	163				N (20y)	20		N
Mito034	no diagnosis	M	18	no	0.83	hypotonia	hypotonia, developmental delay, intellectual disability, seizures	yes	yes, verbal delay	cognitive delay	yes		yes, diagnosed at 6 y	complex partial seizures	carbamazepine, gabapentin, keppra, levetiracetam		Bigger generalized seizures in sleep, generalized tonic clonic, complex partial									yes, diagnosed at age 6 y			seizure disorder, hypotonia, muscle weakness, hypermobile joints (6 y), fatigue, pain				N		N
Mito036	no diagnosis	F	17	no	0	stiffness- most prominent in her hips and knees, observed during diaper changes	stiffness, developmental delay, migraine, myopathy, progressive contractures upper extremities, anxiety, narcolepsy, Chiari 1 malformation, pain		yes, motor delay																				Migraine, myopathy Limb pain/stiffness, progressive contractures upper extremities, anxiety, rcolepsy, history of toe walking and stiffness, Chiari 1 malformation at age 4, generalized pain- especially in legs, fatty filum				N		N
Mito037	no diagnosis	M	10	yes	2	retarded development, speech delay, myoclonic seizures, ataxia - myoclonic jerks noted at 3.5 yy	retarded development, developmental delay, speech delay, seizure, ataxia, myoclonic jerking, dysmetria		yes, verbal delay			yes, myoclonic jerks with cerebellar signs			valproic acid			1											dysmetria		N		N		N
Mito039	no diagnosis	M	16	no	0.33	infantile spasms diagnosed as West Syndrome	spasms, west syndrome, developmental delay, seizures, coarse facial features, CNS anomalies, microcephaly		yes, global developmental delay					complex partial seizures	phenobarbitol	5 mg/ml	Complex partial seizures	1	yes, with generalized hypotonia										coarse facial features, CNS anomalies, microcephaly from 15 months of age (<2 S.D.)	15	N		N		N	15	348				N (15y)	15		N
Mito040	no diagnosis	M	15	no	5	migraine headaches since age 5y	headache, anxiety, aggressive behavior																				yes	anxiety with the start of Kindergarten (Around 5y), very violent, pushing , throwing objects, hitting his head. Behvaior improved since home schooled.				15	N		N	15	N
Mito043	no diagnosis	F	1.167	yes		nausea, vomiting and fear. Noted to have pancytopenia, hepatomegaly, and splenomegaly.	nausea, vomiting, pancytopenia, hepatomegaly, splenomegaly, multi-organ dysfunction, enceophalopathic, pancytopenic. Hemophagocytic lymphohistiocytosis (HLH) with multi-system involvement							focal seizures			Developed focal seizures by 12 months of age, status epilepticus												Developed multi-organ dysfunction, enceophalopathic and pancytopenic. Hemophagocytic lymphohistiocytosis (HLH) with multi-system involvement --> started on chemotherapy.				N		N
Mito045	no diagnosis	F	2	yes	1.58	presented with febrile seizures, poor biventricular function	seizures, poor biventricular function, developmental delay, hypotonia, heart failure due to cardiomyopathy		yes, verbal delay, motor delay																				hypotonic at birth, heart failure secondary to cardiomyopathy				N		N
Mito046	no diagnosis	M	14	no	0	seizures query, ataxia and chorea	seizures, ataxia, chorea, developmental delay		yes, developmental delay									1						chorea								14	N	14	N	14	N
Mito048	no diagnosis	F	5	yes	0	Born at 32 weeks and 2 days' gestatio l age via C-section. Preg ncy was complicated with Oligohydroaminos and fetal heart rate abnormalities. Neurologically abnormal at birth and severe metabolic acidosis.	abnormal fetal heart rate, neurological abnormality, metabolic acidosis, microcephaly, feeding difficulties, bilateral intraventricular hemorrhage, hypertrophic cardiomyopathy with thickening of the interventricular septum, cystic kidney disease, acute renal failure in utero, anemia, truncal hypotonia, peripheral hypertonia, impaired vision					yes			phenobarbitol		severe clonus and myoclonus with staring episodes ( 1 months of age)												bilateral intraventricular hemorrhage, increased muscle tone and jitteriness, hypertrophic cardiomyopathy with thickening of the interventricular septum, cystic kidney disease previously with acute re l failure in utero, anemia (required blood transfusion), truncal hypotonia and peripheral hypertonia, poor vision		20		N		N
Mito049	no diagnosis	F	12	no	5	Dilated cardiomyopathy, had a heart transplant, re l deficiency	cardiomyopathy, renal deficiency																						Acute renal failure after the cardiac transplant, but recovered				N		N
Mito050	no diagnosis	F	12	no	7	Peri-membranous ventricular septal defect	ventricular septal defect, heart defect, dilated cardiomyopathy																						Left ventricular noncompaction cardiomyopathy, dilated cardiomyopathy (11y)				N		N
Mito051	no diagnosis	M	0.33	yes	0.167	Filure to thrive with vomiting, severe lactic acidosis	failure to thrive, vomiting, lactic acidosis																								N		N		N	0.33	357				N (total)			N				N
Mito053	no diagnosis	M	11	no	0.33	query seizure 2 days after fever without origin. Suddent onset of stiffness followed by a rhythmic shaking of the extremities	seizures, stiffness, developmental delay, meconium aspiration syndrome, intellectual disability, hypotonia, mild aortic stenosis, dilated aortic root, dysmorphic features	yes	yes, motor delay, non-verbal cognitive development delay					febrile seizures			Febrile seizure at 7 months							hypotonia	yes				Hypotonia, previous fevers and intermittent infections, one fever with seizure, tricuspid but functio lly bicuspid aortic valve, mild aortic stenosis, dilated aortic root, hypotonia, dysmorphic features				N		N
Mito054	no diagnosis	F	3	yes	0	hypoglycemia (2.2) and developed abnormal movements described as whole body jerks. Hypotonic with brisk deep tendon reflexes and developed further jerky movements. Incomplete moro reflex, hyperactive startle reflex. Axial hypotonia, increased tone in extremities, positive crossed abductor reflex, feeding difficulties, poor visual fixation.	hypoglycemia, jerking, hypotonia, depressed moro reflex, startle reflex, hypertonia, feeding difficulty, poor visual fixation, impaired vision, seizures, hyper-reflexia, poor sucking, optic nerve hypoplasia, microcephaly					yes			sabril		Intractable/refractory/Myoclonus/Myoclonic seizures												Seizures, hypotonia, hyper-reflexia, depressed MORO, poor sucking, developmental delay/ID, optic nerve hypoplasia, startles, microcephaly				N		N
Mito056	no diagnosis	M	0.115	yes	0	Born at 32w gestation, severe developmental delay, abnormal movements, hypotonia, query seizures, no spontaneous breathing—mechanical ventilation, Primary brain failure from birth	developmental delay, hypotonia, seizures, brain failure, right clubfoot, small nose, anteverted nostrils, low set ears, endocrine deficiencies including diabetes		yes						acyclovir, phenobarbitol														right clubfoot, small nose, anteverted nostrils, low set ears - Multiple endocrine deficiencies including diabetes and pneumonia and probable ileus. Increased CSF glucose, protein and lactate.	0.005	N	0.005	N		N						0.00548			mildly elevated
Mito059	no diagnosis	F	50	no		Exter l ophthalmoparesis , remitting MS, migraines, myopathy, had thyroidectomy	external ophthalmoparesis, remitting multiple scerlosis, migraines, myopathy, thyroidectomy																																					N			N
Mito060	no diagnosis	F	28	no		chronic fatigue history of decreased energy in childhood - cerebellar ataxia (mild, stable) - myopathy with scoliosis - sensorineural hearing loss (stable) - sleep apnea (not on CPAP machine) - presented with ataxia at 3 y/o	fatigue, cerebellar ataxia, myopathy, scoliosis, sensorineural hearing loss, sleep apnea, ataxia, developmental delay		yes, developmental delay									1
Mito063	no diagnosis	M	55	no		severe myalgia, subjective weakness	myalgia, muscle weakness, polyneuropathy																												1
Mito064	no diagnosis	M	37	no	1	cerebral palsy, blind (severe glaucoma), right sided hemparesis, GERD, foot deformity	glaucoma, impaired vision, hemparesis, GERD, foot deformity, developmental delay		yes, verbal delay, regression	verbal dysfunction																					N				N									N	N
Mito065	no diagnosis	M	11	no	0.083	abdomi l pain with notable multiple cysts encompassing right side of abdomen, bilateral divergent exotropia and possibly chronic progressive exter l ophthalmoplegia	abdominal pain, divergent exotropia, ophthalmoplegia, cognitive dysfunction			verbal dysfunction
Mito069	no diagnosis	F	67	no		sarcoidosis, ptosis, hearing loss, respiratory failure, ophthalmoparesis	sarcoidosis, ptosis, hearing loss, respiratory failure, ophthalmoparesis																											65	163					N				N
Mito071	no diagnosis	F	22	no	13	Congenital Myopathy, cleft palate, bladder dysfunction, tooth agenesis	myopathy, cleft palate, bladder dysfunction, tooth agenesis
Mito073	no diagnosis	F	49	no		confusion, Mitochondrial disorder with bilateral muscle weakness, recurrent infections and an inflammatory disorder	confusion, mitochondrial disorder, muscle weakness, recurrent infections, inflammatory disorder, ataxia, depression, anxiety											1						ataxic gait				generalized anxiety, depression			N													N			N
Mito075	no diagnosis	F	39	no	18	ptosis, palpitations, tinnitus, headaches woith visual aura, fatigue, insomnia, intermittent paraesthesis in hands and feet	ptosis, palpitations, tinnitus, headaches, fatigue, insomnia, paraesthesis
Mito076	no diagnosis	F	67	no		ophthalmoparesis , neck weakness, CPEO, myopathy, dysphagia	ophthalmoparesis, neck weakness, CPEO, myopathy, dysphagia																												N												N
Mito080	no diagnosis	F	58	no		diabetic ketoacidosis, dehydration, hypotension, and bradycardia, In ICU, suspected to have late onset mitochondrial disease based on bilateral hearing loss, axial rigidity, ophthalmoplegia, ptosis, muscle weakness	diabetes, diabetic ketoacidosis, dehydration, hypotension, bradycardia, mitochondrial disease, hearing loss, axial rigidity, ophthalmoplegia, ptosis, muscle weakness, neuropathy										generalized weakness secondary to critical illness neuropathy.														N			56	214					N				N			N
Mito082	no diagnosis	F	28	no		headaches, migraines, Diabetes, hypothyroidism, myalgia, fatigue	headaches, diabetes, hypothyroidism, myalgia, fatigue																											27	52									N
Mito086	no diagnosis	F	8	no	0.833	progressive encephalopathy and epilepsy	encephalopathy, epilepsy, developmental delay, bilateral cerebral palsy		yes, developmental delay									1						bilateral cerebral palsy, GMFCS level 5					Polysomnography supports disrupted sleep architecture with hyperventilation						86									N			N	7
Mito087	no diagnosis	F	57	no		Muscle cramps, twitching, myalgia, chronic fatigue, poor sleep	muscle pain, twitching, myalgia, fatigue, sleep problems, ptosis, hepatic echogenicity, ptosis																								N		57		N
Mito089	no diagnosis	M	53	no		DMT1, anti-gad autoimmune disease, hypothyroidism	DM1, autoimmune disease, hypothyroidism, peripheral neuropathy																								N									N				N
Mito090	no diagnosis	F	4	no	0.75	Seizures with visual i ttention, nystagmus, hypotonia,	seizures, nystagmus, hypotonia, failure to thrive							yes			Seizures with visual i ttention
Mito091	no diagnosis	F	10	no		ataxis, sensory axo l neuropathy/ neuronopathy, Areﬂexia and dysarthria	ataxia, neuropathy, areflexia, dysarthia, developmental delay	yes	yes, verbal delay, motor delay									1																				6		307							N
Mito093	no diagnosis	F	60	no	0	cerebral palsy	cerebral palsy, intellectual disability, developmental delay	Yes	yes, developmental delay																					59	9		59	59	267	59								N		443 4	2.1	59
Mito094	no diagnosis	F	82	no		progressive exter l opthalmoplegia, myopathy, migraines, ptosis, easy fatiguability, myalgia	opthalmoplegia, myopathy, headache, ptosis, fatigue, myalgia																							80	115		80		154					N				N			N	81
Mito107	no diagnosis	F	41	no	12	arrthymia, mitral valve prolapse, ptosis, recurrent headache since age 12 associated with visual changes, right sided numberness	arrhythmia, heart prolapse, ptosis, headache, impaired vision, numbness, memory impairment			memory impairment																					N		40	39	123									N			N
Mito108	no diagnosis	M	22	no		general epilepsy	general epilepsy, intellectual disility, developmental delay	Yes, moderate to severe deficient verbal intellectual abilities	yes, developmental delay																yes	yes
Mito110	No diagnosis	M	64	no		progressive myopathy, asthma, dysphagia, headache, bilateral hearing loss	myopathy, asthma, dysphagia, headache, hearing loss, muscle weakness, muscle spasms, tremor										Mild muscle weakness with spasticity and tremor starting on the Lt lower and eventually involving Lt arm as well as to a lesser extend Rt..	1			yes										N													N			N	63
Mito113	no diagnosis	F	81	no	58	blurred vision, droopy eyelid, slurred speech, fatigue, opthalmoplegia, OSA, HT, ansomia, diabetes	impaired vision, droopy eyelid, slurred speech, fatigue, opthalmoplegia, OSA, anosmia, diabetes, hypertension, sleep apnea, sinus arrhythmia																																					N			N
Mito122	no diagnosis	F	70	no		CPEO, myalgia, hearing loss, fatigue, SOBOE	CPEO, myalgia, hearing loss, fatigue,																								N													N
Mito124	no diagnosis	F	44	no	40	fatigue, myalgia, spasms, ptosis, weakness, hearing loss	fatigue, myalgia, spasms, ptosis, weakness, hearing loss																												N									N
Mito137	no diagnosis	M	47	no		porphyria, tonsilitis, myalgia, fatigue, rhabdomyolyses, dizziness, IBS, numbness and tngling in hands and feet, small fibre neuropathy	porphyria, tonsilitis, myalgia, fatigue, rhabdomyolysis, dizziness, IBS, numbness, tingling, neuropathy																								N									N				N			N
Mito138	no diagnosis	F	46	no		left hand numbness, sensorineural hearing loss, Tyupe II DM, Patent ductus arteriosus, pulmo ry stenosis, hyperparathyropidism, fibromyalgia, IBS, depression	numbness, hearing loss, diabetes, arteriosis, pulmo ry stenosis, hyperparathyroidism, fibromyalgia, IBS, depression																								N				N									N			N
Mito139	no diagnosis	F	20	no		bilateral mild ptosis, optic atrophy, weakness, fatigue, weak voice, migraines	ptosis, optic atrophy, impaired vision, weakness, fatigue, headache
Mito140	no diagnosis	M	20	no		bilateral ptosis, weakness, weak voice, mitral valve abnormality, bronchopulmonary dysplasia, hypoiggemia
Mito141	no diagnosis	M	15	no	5	diabetes, ptosis, farsighted	diabetes, ptosis, impaired vision
Mito142	no diagnosis	F	27	no		ptosis, sleep apnea, hearing loss, chronic pain, headache, fatigue, RV dilation	ptosis, sleep apnea, hearing loss, pain, headache, fatigue, RV dilation
Mito143	no diagnosis	F	17	no	6	mild sensorineural hearing loss	mild sensorineural hearing loss, restless leg syndrome, anxiety											1						restless leg syndrome				general anxiety disorder
Mito151	no diagnosis	F	33	no		myalgia, exercise intolerance, fibromyalgia, rhabomyolysis, Chrohn's disease,	myalgia, exercise intolerance, fibromyalgia, rhabomyolysis, chrohns disease
Mito152	no diagnosis	F	25	no		severe progressive myopathy, pain on exercise	myopathy, muscle pain, heptatoc hemangioma																								N
Mito165	no diagnosis	F	64	no	52	episodes of loss of consciousness, low energy, memeory issues, generalized pain, head bobbing	loss of consciousness, fatigue, memory issues, pain, head bobbing, ataxia											1						possible ataxia
Mito166	no diagnosis	M	7	no		hypotonia, microcephaly, failure to thrive	hypotonia, microcephaly, failure to thrive, developmental delay, seizures, ataxia, lymphadenopathy		yes, global developmental delay	episodes of confusion				yes			seizures	1						paroxysmal ataxia																				N
Mito167	no diagnosis	M	37	no	24	myopathy, exercise induced myalgia and vomiting	myopathy, myalgia, vomiting																								N		35	36	114									N			N
Mito168	no diagnosis	M	26	no		myopathy, rhabdomyolysis, shooting pain on right upper thigh, headache, dizziness	myopathy, rhabdomyolysis, muscle pain, headache, dizziness																										25		N									N
Mito170	no diagnosis	M	50	no
Mito173	no diagnosis	F	70	yes		suspected myasthenia gravis	myasthenia gravis, intellectual disility, developmental delay, seizures		yes					yes			seizures														N			69	129	69				N				N
Mito177	no diagnosis	F	34	no																															N					N
Mito178	no diagnosis	M	71	no		hemorrhoids, atrial fibrillation	hemorrhoids, atrial fibrillation, echogenic liver																												N									N
Mito180	no diagnosis	F	28	no		migraine, stroke-like episode, hearing loss, myopathic weakness	headache, stroke, hearing loss, myopathic weakness, muscle weakness																												N									N			N
Mito181	no diagnosis	F	19	no		mild hypotonia NYD and sensorineural hearing loss	hypotonia, sensorineural hearing loss, global developmental delay,		yes, global developmental delay
Mito182	no diagnosis	F	50	no		migraines, vascular stroke in right arm 2 13, syncope, fatigue, unsteady gait, muscle weakness	headache, stroke, syncope, fatigue, ataxia, muscle weakness											1																	N									N
Mito186	no diagnosis	M	70	no	6	dizziness, dysphagia, poor ocular movement, lactic acidosis, DMII, autoimmune disorder, diplopia	progressive cerebellae ataxia, positive dysdiadochokinesia, dysmetria, dizziness, dysphagia, poor ocular movement, decreased eye movement, lactic acidosis, diabetes, autoimmune disorder, diplopia											1						progressive cerebellae ataxia, positive dysdiadochokinesia, dysmetria							N				N						43159			56
Mito187	no diagnosis	M	14	no		sleep apnea, constipation, bleeding disorder	sleep apnea, constipation, bleeding disorder																																								N
Mito188	no diagnosis	F	44	no		headache, seizure-like episodes, abdomi l pain, anxiety, depression, PTSD, mood fluctuations,	headache, seizure, abdomi l pain, anxiety, depression, PTSD, mood fluctuations																																								N
Mito189	no diagnosis	M	21	no																																											N
Mito190	no diagnosis	M	31	yes
Mito191	no diagnosis	F	52	no																															N									N			N
Mito192	no diagnosis	M	10	no		difficult-to-control primary generalized epilepsy	epilepsy, seizure
Mito193	no diagnosis	M	16	no		dysarthria, infantile cerebral palsy, and other specified congenital anomaly of spi l cord. dysmetria, hypotonia/hypertonia, hyperreﬂexia, speech apraxia, facial dysmorphism (low set ears, upslanted eyes, strabismus), joints hypermobility and laxity particularly interphalangeal and metacarpophalageal joints	dysarthria, infantile cerebral palsy, dysmetria, hypotonia, hypertonia, hyperreﬂexia, speech apraxia, facial dysmorphism, hypermobility, laxity, developmental delay, ataxia, tremor		yes, motor delay, cognitive delay	yes								1			myoclonic tremor in arms			ataxic cerebral palsy
Mito198	no diagnosis	M	18	no		Dilated CM, LV thrombus, Right basal ganglia stroke, obseity,	cardiomyopathy, thrombus, stroke, obseity, learning disability	yes																							N													N			N
Mito210	no diagnosis	F	12	no		OSA, asthma, obesity, cardiomyopathy, CKD, HT	sleep apnea, obesity, cardiomyopathy, CKD, hypertension, kidney disease																								N			12	38					N						44 77	1.5
Mito211	no diagnosis	M	5	no		a plastic ependymoma of the posterior fossa, Facial palsy,Bilateral vocal cord paralysis,Sixth cranial nerve palsy, hemiplegia	anaplastic ependymoma, posterior fossa, facial palsy, vocal cord paralysis, cranial nerve palsy, hemiplegia																								N													N		1	1.4
Mito213	no diagnosis	F	27	no																											N													N
Mito218	no diagnosis	M	25	no		muscle fatigue/weakness, migraines, bilateral ptosis, myopathy, HT, microg thia, hearing loss, bicuspid aortic valve	muscle fatigue, muscle weakness, headache, ptosis, myopathy, hypertension, microg thia, hearing loss, aortic valve
Mito224	no diagnosis	F	33	no	14	bilateral nasal obstruction, hypertension	bilateral nasal obstruction, hypertension																																					N
Mito225	no diagnosis	M	26	no		hypotonia, motor delay, and behavioral difficulties	hypotonia, motor delay, behavioral difficulties																					yes			N				N					N							N
Mito226	no diagnosis	F	66	yes	27	CPEO, hypertension and coro ry artery disease,progressive muscle weakness and intractable muscle pain	CPEO, hypertension, coro ry artery disease, muscle weakness, intractable muscle pain																																					N			N
Mito227	no diagnosis	F	2	yes
Mito231	no diagnosis	M	6	yes
Mito232	no diagnosis	F	75	no		arthritis, diabetes, heart problems, sensorineural hearing loss, myalgia, weakness, sensory loss	arthritis, diabetes, heart problems, sensorineural hearing loss, myalgia, weakness, sensory loss
Mito233	no diagnosis	M	49	no	25	CPEO, ptosis, opthalmoparesis, weakness, low back pain, tinnitus, migraines, hot flashes	CPEO, ptosis, opthalmoparesis, weakness, back pain, tinnitus, headache, hot flashes, ataxia										ataxia	1													N			48	119									N	N		N
Mito234	no diagnosis	F	78	no	35	progressive ptosis and exter l opthalmoplegia, diplopia, weakness,	ptosis, opthalmoplegia, diplopia, weakness, jerking movements											1						jerky movements																N				N	N	77	1.4
Mito236	no diagnosis	M	21	no		heart failure, muscle weakness, right ptosis, dysarthria, fatigue	muscle weakness, ptosis, dysarthria, fatigue, heart failure, impaired fine motor skills, ASD																	decreased fine motor skills (i.e writing)	yes, moderate
Mito237	no diagnosis	F	51	no		myalgia associated with exercise, tinnitus, brain fog	myalgia, tinnitus, brain fog, reduced exercise capacity											1						severely reduced exercise capacity																				N
Mito238	no diagnosis	F	72	yes		Lung ca (dx. July 2 11), diplopia, blurred vision, diabetes, hypertension, bilateral, swallowing difficulties sensorineural hearing loss,	diplopia, impaired vision, diabetes, hypertension, swallowing difficulties, sensorineural hearing loss																												N									N
Mito239	no diagnosis	F	27	no		PRDM16 associated dilated CM, lysosomal stroage disorder, respiratory muscle weakness	cardiomyopathy, lysosomal storage disorder, respiratory insufficiency																																	N							N
Mito240	no diagnosis	F	10	no	3	absence seizures	absence seizures, intellectual disability, developmental delay, aggressive behavior	Yes, mild cognitive disability, academic learning difficulties. Her intellectual reasoning abilities were measured as very low and at the 1st percent of children her age	yes, motor delay				yes														yes, occasional yelling and hitting at home				N				N
Mito241	no diagnosis	M	22	yes	NA
Mito242	no diagnosis	F	23	no		neurodegenerative disorder, dysphagia	neurodegenerative disorder, dysphagia, dystonia, learning disability, tremor, ataxia, dystonia, blurry vision, speech dysarthria	yes				yes, myoclonic tremour, primarily in left hand					Abnormal involuntary movements	1		yes, head tilt 2 degrees to right, chin tilt 1 degrees to left				loses ability to speak and move in heat, unsteady gait							N		23											N			N
Mito244	no diagnosis	F	36	yes		abdomi l pain, intermittent diarrhea, usea, vomiting, depression, anxiety	abdominal pain, diarrhea, nausea, vomiting, depression, anxiety																								N				N					N
Mito245	no diagnosis	M	19	no	8	intrusive thoughts, worsening OCD-like symptoms of a broad differential	intrusive thoughts, OCD																												N					N				N			N
Mito246	no diagnosis	M	4	no		Bilateral subdural hematomas	Bilateral subdural hematomas																								N										4346			208	<121		N
Mito247	no diagnosis	F	37	yes		Wolfram syndrome, including hearing loss, cardiac failure, chronic re l failure, and visual impairment	wolfram syndrome, hearing loss, cardiac failure, renal failure, impaired vision																								N			35	87					N				N	N		N	36
Mito249	no diagnosis	M	60	no	6	early onset bilateral sensorineural hearing loss, syndromic form of retinitis pigmentosa with vision difficulty	sensorineural hearing loss, retinitis pigmentosa, impaired vision, ataxia, renal failure	Yes										1						ataxia																				N			N
Mito250	no diagnosis	F	28	no		neurodegenerative dystonic syndrome	neurodegenerative dystonic syndrome, intellectual disility, developmental delay, dystonia		yes	verbal dysfunction								1		yes, ongoing dystonia, facial dystonia				walks with right leg brace											N					N				N			N
Mito251	no diagnosis	F	36	no			cognitive dysfunction, non-verbal																												N									N
Mito252	no diagnosis	M	12	no		bifascicular block, right bundle branch block and left anterior hemiblock with a structurally normal heart	bifascicular block, hemiblock, heart block, cardiac block
Mito254	no diagnosis	M	19	no		spastic quadriplegic cerebral palsy, complex nystagmus, congenital ocular motor apraxia, and possible elements of cortical visual impairment	cerebral palsy, nystagmus, ocular motor apraxia, impaired vision, hypotonia, ataxia											1						hypotonia, ataxia												19								N			N
Mito260	no diagnosis	F	59	no		left hemiplegia and right-sided headaches from prior stroke in 1994, vertigo	hemiplegia, headaches, vertigo																												N									N
Mito271	no diagnosis	F	51	no		fibromyalgia, TIIDM, migraines	fibromyalgia, headache, diabetes																								N				N									N			N
Mito272	no diagnosis	M	18	no	0.75	cyclic vomiting syndrome, headache, migraine, Celiac disease	vomiting, headache, celiac disease, ASD																		yes						N													N	N
Mito273	no diagnosis	M	20	no		senorineural hearing loss	senorineural hearing loss
Mito274	no diagnosis	M	21	no		relapsing-remitting multiple sclerosis (started April 2 19) - Hypopituitarism secondary to empty sella syndrome (short stature treated with growth hormone) Dx 13 y/o - Bilateral optic nerve hypoplasia (L>R) - Bilateral sensorineural hearing loss (hearing aides) moderately-severe - chronic microcytic anemia (iron deﬁciency) - elevated IgA - chronically elevated WBC and CRP - Macrocephaly (also fat…	multiple sclerosis, hypopituitarism, sella syndrome, short stature, optic nerve hypoplasia, sensorineural hearing loss, anemia, elevated IgA, elevated white blood cells, macrocephaly																								N													N
Mito279	no diagnosis	F	72	no		left-side weakness and new dysarthria, subcortical MCA ischemic CVA in context of a prior right MCA CVA with worsening left-sided weakness, coordi tion deficits, and dysarthria, depression, anxiety	dysarthria, ischemic CVA, ischemic stroke, weakness, coordi tion deficits, dysarthria, depression, anxiety																																					N			N
Mito287	no diagnosis	F	0.167	yes	0	spasticity, muscular hypertrophy, dysmorphic features	spasms, hypertrophy, dysmorphic features																										N		N
Mito288	no diagnosis	F	6	no	2	hypotonia, motor development delay, muscle tone affecting all development and speech production, drooling	hypotonia, motor developmental delay, muscle weakness, poor muscle tone, impaired speech, anisometropia, right amblyopia, restless sleep, fatigue, generalized weakness		yes, verbal delay, motor delay																				anisometropia, right amblyopia, restless sleeper, snoring, fatigue, generalized weakness				N		N
Mito289	no diagnosis	F	84	yes	74	dysphagia to solids>liquids, progressively worsened. Query myopathy.	dysphagia, myopathy, acute kidney injury, atrial flutter, hypothyroid, recurrent aspiration pneumonia, dyslipidemia, anemia, general fatigue, mild dysarthria, bilateral ptosis, moderate facial weakness, loss of muscle, distal weakness, axial weakness																						acute kidney injury, PEG site infection and cellulitis, atrial flutter, hypothyroid, recurrent aspiration pneumonia, dyslipidemia, anemia, general fatigue, mild dysarthria, bilateral ptosis, moderate facial weakness, severe loss of muscle bulk, distal weakness affecting legs more than arms, mild axial weakness	84	N	84	N	80	N	84	N	84		N								84
Mito290	no diagnosis	F	49	no	45	numbness in the left hand and both legs, also some weakness in the legs	numbness, muscle weakness, headaches, chronic back pain, seizures, epilepsy, asthma																					Borderline Perso lity Disorder, Major Depressive Disorder, Panic Disorder, PTSD, history of substance abuse disorder, Adjustment disorder, Smoker since age 12y	chronic migraines, leg weakness, left radial nerve plasy, chronic back pain with multiple prior spi l decompression and fusions, epilepsy, multiple traumatic brain injuries secondary to assault, motor vehicle accident at 26y resulting in facial trauma requiring reconstruction, asthma			49	N		N	47	N	47		N
Mito291	no diagnosis	F	2	no	1.08	severe idiopathic dilated cardiomyopathy	severe idiopathic dilated cardiomyopathy																						orthotopic heart transplant at 1y	2	N	1	N	2	N	2	N	2		N
Mito292	no diagnosis	M	0.25	yes	0	Hyaline membrane disease, emerging chronic lung disease, apnea of prematurity, sepsis, hepatic hematoma, portal vein thrombosis	hyaline membrane disease, lung disease, apnea, premature, sepsis, hepatic hematoma, thrombosis, Idiopathic thrombocytopenia, metabolic acidosis, hypotenation, pulmonary hypertension, conjugated hyperbilirubinemia, intraventricular hemorrhage with hydrocephalus, parenchymal bleeding, liver hematoma																						Metabolic acidosis, hypotenation, pulmo ry hypertension, conjugated hyperbilirubinemia, intraventricular hemorrhage with hydrocephalus, parenchymal bleeding, liver hematoma	0.25	301		N	0.25	N	0.167	53	0.167	180-433	1807	0.054	20	<7	560	<20
Mito293	no diagnosis	F	12	no	0.75	noted to have developmental delay and onset of seizures, by 12 months she had increased tone in her arms and legs	developmental delay, seizures, intellectual delay, ASD, epilepsy	yes	yes, global developmental delay, verbal delay						clozapam										yes				focal epilepsy	11	N	11	N	11	N	11	526
Mito294	no diagnosis	M	61	no	20	bilateral ptosis and dysphagia	bilateral ptosis, dysphagia, weakness, incoordination, slurred speech, emotional lability, cognitive dysfunction, mood fluctuation, hyperflexia																						right handed weakness/incoordination, slurred speech, emotional lability, cognitive slowing, mood fluctuation, swallowing difficulties (55y), bilateral hyperflexia in the quads, right hand numbness			61	N		N	59	N				61			N				60
Mito295	no diagnosis	M	12	no	10.75	complete heart block-- query restrictive cardiomyopathy	cardiomyopathy																							11	N	12	N		N	11	N	11		N	11	N		N				11
Mito296	no diagnosis	F	60	no	57	confused, encephalopathic	encephalopathy, confusion, seizures																						decreased level of consciousness, questioning encephalitis or seizures,			57	N	57	N	57	N				57			N				57
Mito297	no diagnosis	M	28	no	25	elevated bilirubin/intermittent jaundic	jaundic, cognitive dysfunction, bleeding disorder, dizziness/vertigo, headaches, decreased appetite with nausea, impaired hearing bilaterally			cognitive decline																		Major depressive disorder, suicidal thoughts	Undefined bleeding disorder with ISTH bleeding score of 10 (normal= 3), platelet aggregation show slight prolonged lag phase to low dose collagen: all intrinsic clotting factors are within normal limits, flow cytometry for platelet surface marker and storage pool is normal. dizziness/vertigo, headaches, decreased appetite with nausea, poor hearing bilaterally	26	N	28	N	28	N	28	N	27		N	27			30	r: 0-24)			28	28-38s
Mito298	no diagnosis	M	7	no		History of regression after anesthesia and infections and steroid treatments for asthma. Behavioral problems, lost is echolalia and his speech, became voice and light sensitive. Toilet training regressed.	regression after treatment, behavior problems, echolalia, speech, voice sensitive, global developmental delay		yes, global developmental delay, regression																yes, diagnosed at 2.5y of age		yes, but improving		Café-au lait spots, joint hyperextensibility,				N		N
Mito301	no diagnosis	F	24	no																										23	N	23	N	23	N	23	N				23	N		N
Mito302	no diagnosis	F	72	no	60	bulls eye rash on her arm-- positive for Borrelia, Bartonella, and Babesia. Daily intermittent rashes since then, white bumps on forehead and pigmentation on the right forearm.	borrelia, bartonella, and babesia, Chronic Lyme disease, pernicious anemia, peripheral neuropathy, central canal cervical stenosis, and hypothyroidism, Vitamin B12 deficiency, diplopia, mild sensory polyneuropathy, thrombocytopenia and intermittent leukopenia, nystagmus																						past history includes Chronic Lyme disease, pernicious anemia, peripheral neuropathy, central ca l cervical stenosis, and hypothyroidism. Vitamin B12 deficiency in the past. Occasio l diplopia, mild sensory polyneuropathy. - Mild thrombocytopenia and intermittent leukopenia - Tingling and diffuse burning in her feet-- less tingling and twitching on the left side. - May have some nystagmus occasio…	71	N	71	N	71	N	71	N	71		N	71			N
Mito303	no diagnosis	M	64	no	39	strabismus in both eyes, requiring surgery during which muscle fibrosis was noticed. Binocular vertical diplopia when looking to the right, but not to the left. No issues with primary gaze.	strabismus, muscle fibrosis, diplopia, Bilateral ptosis, stiffness and gelling, polymyalgia.																						Chronic history of Bilateral ptosis (more severe on the right). Progressive morning stiffness and gelling, previous polymyalgia.			64	N	60	N
Mito306	no diagnosis	F	54	no	49	eyelid dropping during a migraine which has increased progressively over time.	eyelid drooping, headaches, occipital neuralgia, ophthalmoplegia																						History of migraine headaches since 16 years of age, associated with ringing in the left ear. Occipital neuralgia. Ophthalmoplegia.				N		N	53	139				N (51y)	51		N
Mito307	no diagnosis	F	20	no	15	progressive bilateral proximal weakness, weakness in abdomi l muscles and proximal lower extremities, progressive.	muscle weakness, muscle pain, muscle weakness, tingling in the fingers, decreased muscle bulk, myopathic changes, Trendelenburg gait.											1											muscle cramping associated with weakness, tingling in the fingers bilaterally, hip flexion and shoulder abduction= 3+. Decreased muscle bulk in shoulder and proximal lower extremities bilaterally. Positive gower sign (shows myopathic changes or muscle weakness). Trendelenburg gait.	18	51	19	N	19	N	19	N	19	100-235	368	18	N		N				18
Mito309	no diagnosis	F	4	no	1.67	Sub fulmi nt hepatitis	conjugated hyperbilirubimia, high liver enzymes, coagulopathy, nodular liver																						conjugated hyperbilirubimia, high liver enzymes, coagulopathy, mildly nodular liver	2	N	2	N		N	1	N							N
Mito310	no diagnosis	M	44	no	37	Stroke-like presentation: numbness in the right upper extremity with some weakness, u ble to speak. Had an episode of visual disturbances the following year (TIA). Another episode at 40 years of age and at 43 years.	stroke, muscle weakness, speech, impaired vision, transient ischemic attack / stroke																						transient ischemic attack of the last MCA territory			42	N		N	42	N											43
Mito312	no diagnosis	F	54	no	52	bilateral ptosis, symmetric, progressive corrected with anterior levator surgery.	ptosis, diplopia, progressive exercise intolerance, myalgia, intermittent tingling in both hands, headaches, Opthalmoparesis, muscle pain, weakness, dyslipidemia.																						Horizontal diplopia, progressive exercise intolerance, myalgia in distal lower limbs, intermittent tingling in both hands, migraines (recieves botox). Opthalmoparesis, muscle pain, weakness. Bilateral carpel tunnel, dyslipidemia.	54	N	54	N		N	54	N				54			N
Mito313	no diagnosis	F	76	no	60	slowly progressive left lower extremity weakness	lower extremity weakness																						general weakness			74	N		N	74	N				74			N
Mito314	no diagnosis	F	36	yes	28	severe weakness, re l and liver failure, episodic rhabdomyolysis since then	muscle weakness, renal failure , liver failure, rhabdomyolysis, cognitive dysfunction, recurrent fainting, severe muscle pain, severe fatigue, generalized weakness, bilateral ptosis, impaired vision, monocular diplopia, severe constipation, headaches.			cognitive decline																			recurrent fainting with presyncopal episodes proceeded by blurry vision, ringing in the ears, and generalized paraesthesia in the limbs. Progressed severe muscle pain, severe fatigue, generalized weakness, bilateral ptosis and weakness of eye closure, visual blurring and monocular diplopia, severe constipation, cognitive slowing, migraine headaches.	35	N	35	N	35	N	35	N	35		N	35	N		N				32
Mito315	no diagnosis	F	2	no																													N		N
Mito317	no diagnosis	F	56	no	47	bilateral sensorineural hearing loss for 5 years with cochlear implant, and vertiginous features and diplopia (progressive, binocular, worse on the left)	hearing loss, diplopia, vertigo, asthma, chronic megaloblastic anemia, acute pancreatitis, Chronic rhinitis, restless leg syndrome, paresthesias in her hands, bilateral upper extremity tremor, external ophthalmoplegia, bilateral ptosis											1			yes								a history of asthma, chronic bronchitis, chronic megaloblastic anemia, acute pancreatitis, Chronic rhinitis, restless leg syndrome, Chronic megaloblastic anemia for over 10 years, paresthesias in her hands, bilateral upper extremity tremor, worse with action, exter l ophthalmoplegia and bilateral ptosis	55	N	55	N	55	N	55	158	55	100-235	295	55			N				52
Mito319	no diagnosis	F	66	no	57	progressive vision difficulties, including diplopia and ptosis, a feeling of heaviness around the eyelid	impaired vision, diplopia, ptosis, progressive external ophthalmoplegia																						insidious onset of progressive exter l ophthalmoplegia with associated ptosis without additio l systemic features	62	N	64	N	62	N	64	N				64			N
Mito320	no diagnosis	M	3	no	0.75	pneumonia, led to discovering of cardiac anomalies: tricuspid regurgitation, normal left ventricular systolic function, with a left ventricular ejection fraction of 65%.	cardiac anomalies, developmental delay, respiratory distress, congestive heart failure, dilated hepatic veins, hearing loss, pulmonary hypertension,		yes, verbal delay																				At age 2y: respiratory distress, fever and worsening congestive heart failure. pulmo ry HTN, and moderate tricuspid and mitral regurg. Dilated RA, RV and severely dilated LA. LV systolic function was preserved. Severely dilated hepatic veins. There was severe biatrial dilatation and compression of the left atrium along the vertebrae. Potential hearing loss. Pulmo ry hypertension, heart failure.	3	N	3	N	2	N	2	N	2	110-300	324	2	N		N				2
Mito322	no diagnosis	F	29	no	24	recurring presyncope, palpitations, and syncope	presyncope, palpitations, syncope / fainting, postural orthostatic tachycardia syndrome, hypermobile joints, ataxia Gait disturbance, generalized weakness, and paraesthesias, Ehlers-Danlos syndrome, diplopia, hypotonia											1											postural orthostatic tachycardia syndrome (autonomic markers, particularly cardiovascular markers, are well), hypermobile joints, intermittent dislocations, progressive bilateral foot drop and difficulties in expressing her speech at 27 years. Gait disturbance, generalized weakness, and paraesthesias, as well as intermittent difficulty breathing and swallowing. Ehlers-Danlos syndrome. Variable di…	27	N	28	N	27	N	27	N				27			N
Mito323	no diagnosis	M	0.25	yes	0.167	low grade fever and vomitting for three days with decreased feeding, acute liver failure with ALT 3880, INR of 9, ammonia of 176 to 204, lactate of 19 and cbili of 80. Intubated for lethargy and encephalopathy.	fever, vomiting, decreased appetite, liver failure, lethargy, encephalopathy, seizures							focal seizures			episode of suspected focal seizure												query HLH (hemophagocytic lymphohistiocytosis), Sepsis due to Escherichia coli (E. coli),	0.25	244		N	0.25	N	0.25	106	0.25	125-329	2500		341	r: 0-7 umol/L)	471	(r: 0-23 umol/L)			0.25	28-38s
Mito324	no diagnosis	F	37	no	17	since childhood--progressive stiffness and muscle tension in legs and hands during physical activity, severe weakness	stiffness, muscle tension, muscle weakness, brain fog, muscle stiffness, dysphagia, grip myotonia			decreased focus, brain fog																			muscle stiffness can involve her back and sometimes spreads to her neck causing dysphagia, grip myotonia	34	N	35	N	34	N	34	N	34		N	34			N				36
Mito325	no diagnosis	F	18	no	11	muscle pain associated with exercise	muscle pain associated with exercise, developmental delay, headaches		yes, sensorimotor delay																				history of migraine headaches	17	N	17	N		N
Mito327	no diagnosis	M	25	no	22	exercise-evoked diffuse bilateral lower extremity stiffness and weakness, pain and cramps . Previous history of unspecified myopathy since the age of 6	stiffness, muscle weakness, muscle pain, myopathy, developmental delay, Tourette's Syndrome, strabismus, neuropathy		yes, motor delay																				Tourette's Syndrome, history of mild strabismus which improved with glasses at 13 months of age, numbness and tingling in fingers			25	N	25	N	25	N				23			N
Mito329	no diagnosis	F	38	no	30	Rhabdomyolysis, muscle pain and weakness. Symptoms improved during a preg ncy at 33y, however there was an onset of a worsening headache and nonspecific right upper quadrant pain, and foggy vision in the left eye.	rhabdomyolysis, myalgia, myoglobinuria, muscle pain, headache, impaired vision, fatigue																						History of CPT II (Carnitine palmitoyltransferase II) deficiency: a rare metabolic disorder affecting muscle healing. Persisting symptoms of right-sided weakness, muscle fatigue, pain.	36	N	37	N	37	N	37	N	36		N	36			N				36
Mito332	no diagnosis	M	5	no	0	hypotonic and feeding difficulties. Shortly after had respiratory distress which revealed to be pulmo ry hypertension, cardiac septal hypertrophy and an ASD (atrial septal defect). And neo tal hypoglycemia. Droopy eyelids.	hypotonia, feeding difficulty, respiratory distress, pulmonary hypertension, cardiac septal hypertrophy, ASD, hypoglycemia, droopy eyelid, developmental delay, ptosis, Nystagmus		yes, gross developmental delay																				Bilateral ptosis, not visually aware. Nystagmus. NG tube for feeding.				N		N
Mito333	no diagnosis	F	70	no	50	numbness and tingling in the hands and feet and loss of some sensation	numbness, tingling, ataxia, Miller Fisher Syndrome, restless leg syndrome. sensory neuropathy, paraesthesias, dysarthria, hearing loss, impaired vision, impaired hearing											1											history of sensory ataxia related to Miller Fisher Syndrome at age 52y. Numbness on the left side of the body. History of restless leg syndrome. Chronic sensory neuropathy. imbalance, bilateral sensory paraesthesias affecting upper and lower extremities, dysarthria, and double vision after a viral infection with norovirus at 53y. Mild hearing loss on the right, moderate on the left.	68	N	69	N		N	69	N				69			N
Mito335	no diagnosis	F	8	no	4	recurring vomitting and lethargy. Initially triggered by infection. Tachycardia and hypertension associated with these episodes and fever.	recurring vomitting, lethargy, Tachycardia and hypertension, facial droop, ptosis, hypertension, dysautonomia																						Occasio l focal neurological symptoms such as left facial droop and ptosis. History of left obstetrical brachial plexus injury. Hypertension secondary to dysautonomia from CVS (cyclic vomitting syndrome)	8	N	8	N	8	N	8	N	8	125-300	314	7	N		N				7
Mito336	no diagnosis	F	23	no	16	weakness, lethargy (progressive), episodes of walking troubles and stuttering and joint pain	weakness, lethargy, walking problems, stuttering, joint pain, trigeminal neuralgia, nausea, stomach pain, presyncope, exercise intolerance, postural tachycardia syndrome, orthostatic intolerance, Ehlers-Danlos syndrome, Scoliosis																						mouth and jaw pain -->trigemi l neuralgia (17y), usea, stomach pain, presyncope, significant exercise intolerance, postural tachycardia syndrome, orthostatic intolerance, C3-4 posterior disk bulge, Ehlers-Danlos syndrome, Scoliosis	22	N	22	N	20	N	22	N				22			N
Mito337	no diagnosis	M	4	no	0.25	failure to thrive, infrequent stooling	failure to thrive, constipation, global developmental delay, hypotonia, seizures, hypothyroidism, dystonia		yes, global developmental delay, failure to thrive		yes, 2y			focal seizures	brivlera, keppra, topiramate	, 200,	focal seizures with impaired awareness (9 mo), episodes consisting of staring with lack of response to verbal or tactile stimulation.	1		yes									hypotonia, query seizures, central hypothyroidism, G-tube feed, dystonic foot posturing, periodic fevers (3y),	4	N	4	N	3	N	3	N	4	125-320	4	3	N		N
Mito338	no diagnosis	F	9	no	2	developmental delay-- no walking or speech	developmental delay, regression		yes, verbal delay, regression		potentially														suspected: social limitations, rigid tendencies, stereotypic movements	yes				8	N	8	N	8	N	8	N				8			N
Mito339	no diagnosis	M	69	no	61	progressive lower extremity weakness, girdle pattern of weakness	muscle weakness, girdle weakness, dyslipidemia, coronary artery disease, heart attack																						history of dyslipidemia, coro ry artery disease with previous heart attack			66	N	65	N	66	32	65		N								66
Mito340	no diagnosis	M	32	no	25	back pain, weakness and tightening of hands. Progressive back pain and fatigue.	back pain, hand weakness, fatigue, motor weakness, bilateral ptosis, possible joint contractures, intermittent double vision, impaired vision																						history of gastroesophageal reflux disease, chronic diarrhea since age 18y. Mild pure motor weakness, bilateral ptosis, and lack of motor endurance. Possible joint contractures. Intermittent double vision.			29	N	29	N	29	N	28		N	29			26	(r: <20 umol/L)
Mito341	no diagnosis	F	28	no	25	recurrent stereotypes noctur l spells: truncal contraction and high amplitude jerking movements	nocturnal spells, truncal contraction, jerking, ADHD, tinnitus, orthostatic dizziness, impaired vision								lamotrigine	25										yes			cold hands and feet, tinnitus, and orthostatic dizziness. Legally blind with a rod-cone dystrophy.			27	N	27	N	27	N				27			N
Mito344	no diagnosis	F	7	no	2.5	episodes of scared behavior and staring spells. query benign positio l paroxysmal vertigo	scared behavior, staring spells, vertigo, developmental delay, ADHD, persistent pain, peripheral neuropathy		yes, verbal delay						carbamazepine										yes	yes, ADD			Persistent limp, joint pain, episodic finger clenching. Rash on the hands. Episodic pain, erythema in the 4 limbs. Persistent pain- peripheral neuropathy.	7	N	7	N	4	N	7	N	7		N	6	N		N
Mito346	no diagnosis	F	25	no	21	vomiting blood	vomiting blood, depression																					generalized anxiety disorder, persistent depressive disorder	history of mitral valve prolapse/ Recurrent pregnancy loss.	25	N	25	N	21	N	25	N				25			N				21
Mito347	no diagnosis	M	9	no	1.5	regression in speech and behavioural skills following croup sickness	decreased speech, behavior problems, croup, developmental delay, aggressive behavior, diarrhea, fatigue, weakness, ataxia, headaches		yes, global developmental delay, motor delay, regression								staring spells	1							yes, diagnosed at 24 months		yes, very aggressive, can be violent		low energy, episodes of diarrhea, fatigue, weakness, balance issues, possible migraine headaches a few times/week	8	69		N		N			4		N
Mito349	no diagnosis	F	36	no	33	progressive decline in gait and balance, right leg weakness, and falls	gait decline, balance problems, ataxia, muscle weakness, leg weakness, falling, bilateral sensorineural hearing loss, sensorineural, type 2 diabetes melitus, dyslipidemia, dystonia											1											bilateral progressive hearing loss since childhood-- sensorineural, wearing hearing aids since age 7y, history of type 2 diabetes melitus and dyslipidemia, left hand dystonia and query Multiple Sclerosis				N	36	N	36	N				36	N		N				36
Mito350	no diagnosis	F	58	no	39	concussive symptoms of headache, usea, vomiting, and vertigo following a ski accident. Right eye ptosis	headache, nausea, vomiting, vertigo, ptosis, traumatic brain injuries / concussion, progressive binocular diplopia, ataxia, exercise intolerance, difficulty swallowing and drinking cold water, hepatic steatosis											1											History of multiple mild traumatic brain injuries/concussion with progressive symptoms. progressive ptosis, progressive binocular diplopia, truncal weakness and issues with balance. U ble to exercise. Some difficulty swallowing and drinking cold water.				N		N	58	N				58	17	0-7 umol/L	34	0-24 umol/L			55	28-38s
Mito351	no diagnosis	M	1	yes	5.5	febrile illness, an episode of emsis and became pale, apneic, eyes rolled back. Cardiac Arrest.	febrille illness, emesis, apea, cardiac arrest, opisthotonus, cerebral edema, distonia, tremors											1		yes	dystonic tremors								query seizures, episodes of opisthotonus, cerebral edema (on MRI)		147		N		N		N							N
Mito352	no diagnosis	M	8	yes	8	lethargy, noisy breathing and shallow respirations during sleep. Complains of muscle aches and ringing in the ears.	lethargy, shallow respiration, muscle pain, ringing in ears, global developmental delay, intellectual disability, hepatic steatosis, possible left ventricular hypertrophy		yes, global developmental delay	intellectual disability																					N		N		N		N			N		N		N
Mito354	no diagnosis	F	31	no	25	intermittent left facial paresthesia that is progressively getting worse and more frequent	facial paresthesia, muscle weakness																						History of rheumatoid arthritis, muscle weakness			31	N	30	N	31	N				30			N				29
Mito355	no diagnosis	M	35	no	28	chronic back pain following a turbulent bus ride where he was "jarred"	chronic back pain, postural instability, cramping, muscle pain and spasms, fatigue, vomitting																					OCD-like and autistic features	postural instability when standing, cramping, muscle pain and spasms, fatigue, episodes of unexplained vomitting in childhood.				N	34	N	34	N	33		N								30
Mito356	no diagnosis	F	36	no	30	episodic rashes, mottling of her limbs, waking up with numbness in her hands, orthostatic lightheadedness with repeated syncopal episodes, GI dysfunction with gastrointesti l paralysis.	numbness, orthostatic lightheadedness, syncope / fainting, GI dysfunction, gastrointestinal paralysis, vertigo. Distal sensory loss, Tinnitus, neuropathy, Headaches, Fatigue, Long QT syndrome																						History of cancer at age 5y --> received chemotherapy with vincristine for 3.5 years. 10-year history (since 18y) of orthostatic lightheadedness and occasio l presyncopal symptoms, query POTS. Balance issues and collapsing without passing out. Sharp pain in her hands and legs. Positio l vertigo. Distal sensory loss: reduced pinprick and tempreature in the stocking distribution. Tinnitus in the ri…	36	N	36	N	36	N	36	N	36		N	36			N				34
Mito357	no diagnosis	F	51	no	35	sustained fatigue after mild exertion, and, at times, droopy eyelid post-exertion. Worsening migraines with aura and usea	fatigue, droopy eyelid, headache, nausea, myalgia post-sustained exercise, especially in paraspinal muscles, primary raynauds, hypothyroidism			brain fog																			myalgia post-sustained exercise, especially in paraspi l muscles. Primary ray uds. History of hypothyroidism	49	N	50	N		N	50	N				50			N
Mito358	no diagnosis	M	44	no	41	A week following a flu-like illness with low-grade fever there was peripheral visual acuity blurring with progression in the right eye--> bilateral optic disc swelling. Progressive vision loss within one week of presentation.	fever, impaired vision, bilateral optic disc swelling, vision loss, bilateral optic disk edema																						bilateral optic disk edema with peripapillary hemorrhage in the right eye and splinter hemorrhages over the surface of the disk. OCT testing demonstrated thickening of the reti l nerve fiber layer in both eyes with thickening as well of the ganglion layer measurements			43	N	41	N	41	N	41		N	41			N				41
Mito359	no diagnosis	F	56	no	50	blurry vision, progressive ophthalmoplegia, suspected progressive exter l ophthalmoplegia	impaired vision, ophthalmoplegia, arthiritis, abdominal pain, thrombocytosis, macrocytosis, Headaches, dizziness, ptosis. Urinary incontinence.																						history of left hip arthiritis. Chronic abdomi l pain-- epigastric region. mild intermittent thrombocytosis, macrocytosis. Fibromylgia: worst pain in the neck and hips. Headaches, dizziness. CPEO with ptosis. Uri ry incontinence.	54	N	54	N	54	N	54	N				54			N
Mito360	no diagnosis	M	20	no	2.5	onset of seizures during pre-school age: focal with secondary generalizations	seizure, developmental age, intellectual disability, polydipsia, developmental delay	yes	yes, verbal delay, regression		Yes				ativan, gabapentin, keppra, ketogenic diet		Focal epilepsy								yes				polydipsia	17	N	17	N	15	N						16	N		N
Mito361	no diagnosis	F	27	no	23	right eye ptosis, migraine headaches, fatigue affecting lower extremities	ptosis, headache, fatigue, exercise intolerance																						shortness of breath, exercise intolerance				N	25	N	25	N
Mito363	no diagnosis	F	52	no		diabetes mellitus	diabetes mellitus, arthiritis, muscle stiffness, Obstructive apnea, obesity, diabetes mellitus, connective tissue disease, chronic fatigue, headaches																						history of arthiritis since age 30. Morning stiffness. Obstructive apnea, obesity, diabetes mellitus, connective tissue disease involving skin and joints, history of cardiac ablation for AV nodal problems, blood dyscrasia. Fibromyalgia and chronic fatigue. Headaches and migraines.	52	N	52	N	52	N	52	N	52		N	50	N		N
Mito364	no diagnosis	M	11	no	3.5	cranky behavior and incidental findings of white matter abnormalities on MRI	behavior problems, brain abnormalities, developmental delay, thrombocytopenia		yes, motor delay																				chronic thrombocytopenia, bruises easily, frequent headaches. Tires very easily--idiopathic pulmo ry arterial hypertension, requiring lung transplantation. Portal hypertension. Myopia with astigmatism. bilateral chronic papilledema	10	N	10	N	9	N	10	121	10		N	10	N		N				10	24-39s
Mito368	no diagnosis	F	61	no	58	generalized weakness. At 60y: hypercapnic respiratory failure associated with acute deterioration of chronic and muscle biopsy suggestive of chronic myositis.	weakness, respiratory distress, myositis, myalgia, headache																						Query Fahr disease (negative genetics), history of migraine headaches with visual auras, TIA like symptoms: episodes of numbness and weakness of the right hand associated with speech difficulties; and cranial imaging suggested the presence of some basal ganglial calcifications, history of dysartrhia and dysphagia and choking on foods, Necrotizing myopathy, respiratory muscle weakness resulting in…			61	N		N	61	182	60	100-235	269	61			N				60
Mito369	no diagnosis	F	39	no	29	generalized pain, started with pelvic pain surrounding mentrual cycles. Mostly in the lower body: thighs and feet. Exacerbated by heat, movement, and during the night time when fatigue sets in.	pain, impaired vision, ataxia, seizure							yes				1											intermittent blurry vision, balance issues, history of non-epileptic seizures at 19 years of age, ocassio l weakness, painful bilateral leg numbness with difficulties walking, B12 deficiency	38	N	39	N	37	N	38	N	38		N	38			N
Mito370	no diagnosis	F	46	no	41	right lower quadrant/right flank pain, increased uri ry frequency, and usea	pain, increased urination, nausea																						underlying connective tissue disease (query Ehlers-Danlos). History of mild traumatic brain injury and diffuse left-sided myofascial injuries following a pedestrian-struck motor vehicle collision		N	45	N	45	N	45	N	45		N	45	N		N				45
Mito371	no diagnosis	F	16	no	6	clumsiness, slow tendon reflexes, unsteadiness, progressive balance difficulties-- identified as sensory ataxia at 11 years	clumsy, slow reflexes, balance problems, ataxia, verbal delay, decreased sensation in the feet, fatigue, pain in extremities, axonal sensory neuropathy, axonal polyneuropathy, developmental delay		yes, verbal delay									1											decreased touch sensation bilaterally in the feet, increasing fatigue, pain in the lower extremities, cramping in the hands, increasing difficulties with fine motor skills, axo l sensory neuropathy, intermittent paresthesias of her hands and feet, as well as occasio l burning of her feet. axo l polyneuropathy, leading to sensory ataxia, exercise intolerance, intermittent falls		N		N		N
Mito372	no diagnosis	F	41	no	37	increased fatigure, tremor, cognitive slowing, syncope	fatigue, tremor, cognitive decline, syncope, Ehlers-Danlos syndrome											1			yes								adrenal insufficiency, Ehlers-Danlos syndrome, history of Mast cell activation syndrome (sumptoms of intermittent flushing, shortness of breath, tight feeling throat), POTS	40	N	40	N	40	N	39	N	39		N	39	N		N
Mito373	no diagnosis	F	64	no	47	numbness in the fingers and toes	numbness, seizure, neuropathy, pain, stiffness				yes						developed generalized seizures postpartum												peripheral neuropathy, migraines, stiffness and pain throughout			63	N	63	N	63	N				60	N		N
Mito376	no diagnosis	F	69	no	62	ptosis	ptosis, hearing loss, impaired hearing, ophthalmoparesis, subtle proximal weakness																						gradually progressive hearing loss worse on the left than the right, severe ophthalmoparesis with minimally preserved ocular motility in all directions, subtle proximal weakness in both lower and upper extremities			65	N		N
Mito380	no diagnosis	M	8	no	0.25	seizure disorder	seizure, developmental delay congenital hearing loss, cleft palate, congenital cataracts, growth hormone deficiency, Hirschsprung disease, microcephaly, hypopituitarism		yes, global developmental delay						trileptal														congenital hearing loss, cleft palate, congenital cataracts, growth hormone deficiency, and Hirschsprung disease, Progressive demyeli tion with focal seizures and microcephaly, hypopituitarism	38	N		N		N	8	N				6	N		N
Mito381	no diagnosis	F	39	no	10	cyclic vomitting	vomiting, Weightloss, chronic fatigue, headaches, fibromyalgia																						history of kidney stones and pain recognized first at age 23 years. Weightloss, chronic fatigue, headaches, fibromyalgia	38	54	39	N	39	N	39	N				39	N		N
Mito382	no diagnosis	F	74	no	55	numbness and tingling from her knees down as well as from her wrists down	numbness, tingling, cognitive dysfunction, peripheral sensory neuropathy, multiple strokes, dysarthria with bilateral feet paraesthesia and lateral arm weakness, general weakness, pulmonary fibrosis, chronic renal insufficiency, hypothyroidism			memory impairment, verbal dysfunction																	yes		peripheral sensory neuropathy, multiple strokes, dysarthria with bilateral feet paraesthesia and lateral arm weakness, general weakness, pulmo ry fibrosis, chronic re l insufficiency, hypothyroidism			73	N		N	73	130	72		N	73			N				72
Mito387	no diagnosis	M	50	no	48	pain, and progressive weakness in his left arm, left leg and right leg	sensorineural hearing loss, muscle pain, weakness, rhabdomyolysis																						episodic rhabdomyolysis and hyper CK,	48	N	49	N	49	N	49	N	50		N								50	24-39s
Mito388	no diagnosis	M	37	no	36	generalized tonic clonic seizure	cardiomyopathy, systolic dysfunction, diastolic dysfunction, seizure, chest pain, migraines, tingling and numbness, failure to thrive, significant weight loss, nausea and vomiting, hepatic steatosis				Yes				topiramate, valproic acid														chest pain, migraines, tingling and numbness in the feet, failure to thrive, significant weight loss, usea and vomiting	37	87		N		N	37	191				37			N				37
Mito390	no diagnosis	M	64	no	58	muscle and joint pain	muscle pain,																							60	N	64	N	64	N	64	N				64			N
Mito391	no diagnosis	F	8	no	2.5	increased tightness in the calf region-- muscle spasms	muscle spasms, RDS, cerebral palsy, spasticity, hypotonia, obstructive sleep apnea, Neurogenic bladder																						cerebral palsy-- biplegic, fatigue, restless legs and pain, spasticity, hypotonia, obstructive sleep apnea, Neurogenic bladder		N	8	N	7	N	7	N
Mito392	no diagnosis	M	6	no	3	right leg limpoing	limping, global developmental delay, seizures, microcephaly, aggressive behavior		yes, global developmental delay					yes	valproic acid		seizure disorder, NYD										yes		Congenital esotropia, microcephaly, spasticity in lower extremities	4	N	5	N	5	N	5	N							N				5
Mito393	no diagnosis	F	69	no	67	neuromuscular weakness	neuromuscular weakness, stroke, bilateral ptosis, dysphagia, restrictive lung disease, external ophthalmoplegia, small stature, impaired hearing																						MCA ischemic stroke at age 66y, bilateral ptosis, dysphagia, restrictive lung disease, exter l ophthalmoplegia, right sixth nerve palsy, small stature, hearing loss			68	N	67	N	68	N	66		N	66	N		N
Mito394	no diagnosis	F	55	no	53	severe headache, worsening diplopia since age 52	headache, diplopia																						history of migraines since age 20y, bilateral tinnitus intermittently,	54	N	55	N	55	N	55	N				53			N
Mito395	no diagnosis	F	60	no	54	neck and head pain resulting from trauma	neck and head pain, neuralgia, exercise intolerance																						headaches, occipital. Neuralgia, chronic fatugue since early childhood, exercise intolerance,		N	60	N	56	N
Mito396	no diagnosis	F	18	no	14	dragging of the left leg while walking, numbness and tingling on the hands and feet. Fatigue and balance difficulties.	leg dragging, numbness, tingling, fatigue, balance problems, cognitive dysfunction, fine motor difficulties, impaired vision, peripheral neuropathy			verbal dysfunction																			fine motor difficulties, episodes of blurry vision and heavy eyelids, mild peripheral neuropathy		N	16	N	16	N	16	N	16		N
Mito398	no diagnosis	M	5	no	2	Single febrile seizure	Single febrile seizure, macrocephaly				Yes		yes		valproic acid		non-febrlle seizures since age 4y												congenital macrocephaly	5	N	5	N		N	4	N				4	N		N
Mito401	no diagnosis	M	15	no	14	bilateral calf pain and associated weakness	muscle pain, muscle weakness																							14	N	14	N	14	N	14	N	14		N	14			N				14
Mito402	no diagnosis	M	73	no	57	asymmetric vision loss and a cryptic optic neuropathy	impaired vision, optic neuropathy																									73	N	73	90	70	N											73
[truncated: 85 more columns]
