# Supplementary material for: Genetic landscape of primary mitochondrial diseases in children and adults using molecular genetics and genomic investigations of mitochondrial and nuclear genome
Source: Orphanet J Rare Dis. 2024 Nov 12;19:424. doi: 10.1186/s13023-024-03437-x (PMC11555972; doi:10.1186/s13023-024-03437-x)
Supplement: Supplementary file 9 — Additional file 9. [file 13023_2024_3437_MOESM9_ESM.xlsx]

## Sheet: Mitochondrial
ID#	Gene	Type of Genetic Test	Variant (Inheritance)	SIFT	MuTaster	Polyphen2 (HumVar)	gmAD allele count/ allele #	Variant Classification	Variant Type	Chart classification	Heteroplasmy	MitoMAP	Tissue	Diagnosis
	CPT1A (NM_001..)		Locations + Change	Deleterious, tolerated	Disease Causing, polymorphism	Benign/damaging/possibly damaging	1 in 250,000	Pathogenic, benign, VUS, Likely Pathogenic, Likely benign	Missense, frameshift, Deletion, duplication, nonsense	PS1, PM4, PP3, etc
Mito001	MTCO1 to MT-ND5	Mitochondrial screening	m.6342_14004del (presume de novo)	NR	NR	NR	0/0	Pathogenic	Deletion	PVS1, PS2, PP4	0.2	NR	Muscle	Mitochondrial PMD
Mito002	MT-ATP6	Mitochondrial screening	m.9098T>C, p.Ile191Thr (presume de novo)	NR	Polymorphism	Probably Damaging	82/56423	Likely benign	Missense	BP4	0.1%, Homoplasmic: 1.45e-3, Heteroplasmic: 5.32e-5	Possibly pathogenic	Blood	Mitochondrial PMD
	Unspecified	Muscle biopsy	7kb mtDNA deletion (presume de novo)	NR	NR	NR	0/0	Pathogenic	Deletion	PVS1, PS2, PP4	0.68	NR	Muscle	Mitochondrial PMD
Mito003	MT-ND4	leber hereditary optic atrophy	m.11778G>A, p.Arg340His (presume de novo)	Deleterious (low confidence)	Disease Causing	Probably damaging	11/56423	Likely Pathogenic	Missense	PP1 (stronger evidence), PP3, PS3, PP4	Homoplasmic	Confirmed pathogenic	Blood	Mitochondrial PMD
Mito004	MT-TK	Mitochondrial genome sequencing	m.8344A>G (presume de novo)	NR	NR	NR	0/0	Pathogenic	Missense	PS3, PM2, PP1, PP3, PP4	Homoplasmic	Confirmed pathogenic	Muscle	Mitochondrial PMD
Mito005	MT-TP	Mitochondrial screening	m.15959G>A (presumed de novo)	NR	NR	NR	0/0	VUS	Missense	PM2	70-80%	NR	Muscle	No diagnosis
	MT-ATP6	Mitochondrial screening	m.8928_16072del (presumed de novo)	NR	NR	NR	0/0	Pathogenic	Deletion	PVS1, PM2	0.25	NR	Muscle	No diagnosis
Mito007	Unspecified	Mitochondrial genome sequencing	m.6342_14004del (presume de novo)	NR	NR	NR	0/0	Pathogenic	Deletion	PVS1, PM2	NR	NR	Muscle	No diagnosis
	Unspecified	Mitochondrial genome sequencing	Multiple discrete mtDNA deletions ranging 3-8 kb (presume de novo)	NR	NR	NR	0/0	Likely Pathogenic	Deletion	PVS1, PM2	10-20% each	NR	Muscle	No diagnosis
Mito008	MT-ATP6 to MT-CYTB	Mitochondrial screening	m.8649_16086del and m.9924_16072del (presumed de novo)	NR	NR	NR	0/0	Pathogenic	Deletion	PVS1, PM2	0.25	NR	Muscle	Mitochondrial PMD
Mito014	Unspecified	PCR analysis	m.8215_16532del (presume de novo)	NR	NR	NR	0/0	Pathogenic	Deletion	PVS1, PM2	Low heteroplasmy (unspecified)	NR	Muscle	No diagnosis
Mito055	MT-ND6	Mitochondrial genome sequencing	m.14487T>C, p.Met63Val (presume de novo)	Deleterious	Polymorphism	Probably damaging	0/0	Likely Pathogenic	Missense	PS3, PM1, PM2, PP5	Homoplasmic	NR	Blood, skin	Mitochondrial PMD
Mito058	MT-TL1	MELAS screening	m.3243A>G (maternal)	NR	NR	NR	6/56383	Pathogenic	Missense	PS3, PS4, PM2, PP3	0.11	Pathogenic	Blood	Mitochondrial PMD
Mito095	Unspecified	Mitochondrial deletion southern blot	8.2kb deletion (presume de novo)	NR	NR	NR	0/0	Likely Pathogenic	Deletion	PVS1, PM2	0.3	NR	Muscle	Mitochondrial PMD
Mito096	MT-ND4 to MT-CYB	Mitochondrial deletion southern blot	m.12016_14845del (presume de novo)	NR	NR	NR	0/0	Likely Pathogenic	Deletion	PVS1, PM2	40-50%	NR	Muscle	Mitochondrial PMD
Mito101	MT-ND6	LHON analysis	m.14484T>C (presume de novo)	NR	NR	NR	0/0	Pathogenic	Missense	PM2, PM1, PM5, PP3, PP5, PS3	20-30%	NR	Muscle	Mitochondrial PMD
Mito102	MT-TL1	MELAS screening	m.3243A>G (presume de novo)	NR	NR	NR	6/56383	Pathogenic	Missense	PS3, PS4, PM2, PP3	0.31	Pathogenic	Buccal	Mitochondrial PMD
Mito103	MT-TL1	MELAS screening	m.3243A>G (presume de novo)	NR	NR	NR	6/56383	Pathogenic	Missense	PS3, PS4, PM2, PP3	0.71	Pathogenic	Blood	Mitochondrial PMD
Mito104	MT-TL1	Mitochondrial genome panel	m.3243A>G (presume de novo)	NR	NR	NR	6/56383	Pathogenic	Missense	PS3, PS4, PM2, PP3	0.77	Pathogenic	Urine	Mitochondrial PMD
Mito105	MT-TL1	Mitochondrial genome panel	m.3243A>G (presume de novo)	NR	NR	NR	6/56383	Pathogenic	Missense	PS3, PS4, PM2, PP3	0.56	Pathogenic	Urine	Mitochondrial PMD
Mito111	Unspecified	Mitochondrial deletion southern blot	5kb deletion in KSS region (presume de novo)	NR	NR	NR	0/0	Likely Pathogenic	Deletion	PVS1, PM2	NR	NR	Muscle	Mitochondrial PMD
Mito112	MT-ND4 to MT-CYB	Mitochondrial screening	m.11037_15281del (presume de novo)	NR	NR	NR	0/0	Likely Pathogenic	Deletion	PVS1, PM2	0.25	NR	Urine	Mitochondrial PMD
Mito116	Region between MT-CYC and MT-ND4	Mitochondrial genome sequencing	m.6285G>A, p.Val128Ile (presume de novo)	NR	NR	NR	0/0	Likely Pathogenic	Missense	PVS1, PM2	0.2	NR	Muscle	Mitochondrial PMD
Mito117	MT-ATP6 to MT-ND5	Mitochondrial deletion southern blot	5kb deletion (presume de novo)	NR	NR	NR	0/0	Likely Pathogenic	Deletion	PVS1, PM2	NR	NR	Urine	Mitochondrial PMD
Mito118	MT-TL1	MELAS/MERRF/NRRP screening	m.3243A>G (presume de novo)	NR	NR	NR	6/56383	Pathogenic	Missense	PS3, PS4, PM2, PP3	0.56	Pathogenic	Urine	Mitochondrial PMD
Mito119	Unspecified	Partial Mitochondrial sequencing	m.14487T>C (presume de novo)	Deleterious	Polymorphism	Probably damaging	0/0	Likely Pathogenic	Missense	PS3, PM1, PM2, PP5	0.84	Pathogenic	Buccal, blood	Mitochondrial PMD
Mito120	MT-ND6	Mitochondrial screening	m.14487T>C (presume de novo)	Deleterious	Polymorphism	Probably damaging	0/0	Likely Pathogenic	Missense	PS3, PM1, PM2, PP5	0.33	Pathogenic	Buccal, blood	Mitochondrial PMD
Mito131	MT-ND6	Mitochondrial screening	m.14487T>C (presume de novo)	Deleterious	Polymorphism	Probably damaging	0/0	Likely Pathogenic	Missense	PS3, PM1, PM2, PP5	0.33	Pathogenic	Urine	Mitochondrial PMD
Mito145	MT-TL1	Mitochondrial genome sequencing	m.3243A>G (presume de novo)	NR	NR	NR	0/0	Pathogenic	Missense	PS3, PS4, PM2, PP3	0.93	Pathogenic	Urine	Mitochondrial PMD
Mito146	MT-TL1	Mitochondrial genome sequencing	m.3243A>G (presume de novo)	NR	NR	NR	0/0	Pathogenic	Missense	PS3, PS4, PM2, PP3	0.95	Pathogenic	Urine	Mitochondrial PMD
Mito147	MT-TK	Mitochondrial screening	m.8344A>G (maternal)	NR	NR	NR	0/0	Pathogenic	Missense	PS3, PM2, PP1, PP3, PP4	0.38	NR	Urine	Mitochondrial PMD
Mito148	Unspecified	Mitochondrial deletion analysis	m.11275_15514del (presume de novo)	NR	NR	NR	0/0	Likely Pathogenic	Deletion	PVS1, PM2	0.5	NR	Muscle	Mitochondrial PMD
Mito195	MT-ATP8 to MT-ND4	Mitochondrial screening	8482_13447del (presume de novo)	NR	NR	NR	0/0	Likely Pathogenic	Deletion	PVS1, PM2	0.45	NR	Muscle	Mitochondrial PMD
Mito214	Unspecified	Mitochondrial deletion southern blot	6.8kb deletion in KSS region (presume de novo)	NR	NR	NR	0/0	Likely Pathogenic	Deletion	PVS1, PM2	0.07	NR	Blood, urine	Mitochondrial PMD
Mito221	MT-ND5	Mitochondrial genome sequencing	m.13513G>A p.Asp393Asn (presume de novo)	Deleterious	Disease causing	Probably Damaging	0/0	Pathogenic	Missense	PM2, PS4, PM6, PM5, PP1, PP3	0.74	Pathogenic	Buccal	Mitochondrial PMD
Mito229	MT-ATP6	NRRP screening	m.8993T>G, p.Leu156Arg (presume de novo)	Deleterious	Polymorphism	Probably damaging	0/0	Pathogenic	Missense	PM2, PS3, PS4, PM5, PM6, PP1, PP3	NR	Pathogenic	Blood	Mitochondrial PMD
Mito268	MT-ND4	Mitochondrial screening	m.11038delA p.Lys93Asnfs*7 (presume de novo)	NR	NR	NR	0/0	Likely Pathogenic	Nonsense	PM2, PVS1	0.12	Likely pathogenic	Urine	Mitochondrial PMD
Mito282	MT-COIII to MT-CYTB	Mitochondrial deletion southern blot	m.9924_16073del (6149bp) (presume de novo)	NR	NR	NR	0/0	Likely Pathogenic	Deletion	PVS1, PM2	0.12	NR	Urine	Mitochondrial PMD
Mito316	MT-TN	Mitochondrial genome sequencing	m.5703G>A (presume de novo)	NR	NR	NR	0/0	Likely Pathogenic	Missense	PS2, PM2, PP5	0.06	Confirmed pathogenic	Muscle	Mitochondrial PMD
	Unspecified	Mitochondrial genome sequencing	m.9761_16067del (presume de novo)	NR	NR	NR	0/0	Likely Pathogenic	Deletion	PVS1, PM2	0.24	NR	Muscle	Mitochondrial PMD
Mito318	MT-ATP6	Mitochondrial screening	m.8681_8682delTA, p.(Leu52Hisfs*12) (presume de novo)	NR	NR	NR	0/0	Likely Pathogenic	Nonsense	PVS1, PM2	0.41	NR	Urine	Mitochondrial PMD
Mito348	MT-ND5 to MT-ATP8	Mitochondrial screening	m.8469_13446del (maternal)	NR	NR	NR	8/251216	Likely Pathogenic	Deletion	PVS1	20-30%	NR	Muscle	Mitochondrial PMD
Mito352	MT-TL1	Mitochondrial genome sequencing	m.3243A>G (presume de novo)	NR	NR	NR	0/0	Pathogenic	Missense	PS3, PS4, PM2, PP3	0.04	Pathogenic	Muscle	No diagnosis
Mito353	MT-ND5	Mitochondrial screening	m.13513G>A, p.Asp393Asn (presume de novo)	Deleterious	Disease causing	Probably Damaging	0/0	Pathogenic	Missense	PM2, PS4, PM6, PM5, PP1, PP3, PS2	0.63	Likely pathogenic	Muscle	Mitochondrial PMD
Mito366	MT-TL1	Mitochondrial screening	m.3243A>G (maternal)	NR	NR	NR	6/56383	Pathogenic	Missense	PS3, PS4, PM2, PP3	0.61	Pathogenic	Urine	Mitochondrial PMD
Mito374	MT-ND5	Mitochondrial screening	m.13513G>A p.Asp393Asn (presume de novo)	Deleterious	Disease causing	Probably Damaging	0/0	Pathogenic	Missense	PM2, PS4, PM6, PM5, PP1, PP3	0.78	Likely pathogenic	Urine	Mitochondrial PMD
Mito376	Unspecified	Mitochondrial genome deletion/duplication analysis	m.9719_16067del (presume de novo)	NR	NR	NR	0/0	Likely Pathogenic	Deletion	PVS1, PM2	0.1	NR	Muscle	No diagnosis
Mito383	MT-TL1	Mitochondrial genome sequencing	m.3243A>G (maternal)	NR	NR	NR	6/56383	Pathogenic	Missense	PS3, PS4, PM2, PP3	0.59	Pathogenic	Muscle	Mitochondrial PMD
Mito397	MT-ND1	Mitochondrial screening	m.3359_3360delCA, p.(Ala18Valfs*11) (maternal)	NR	NR	NR	0/0	Likely Pathogenic	Frameshift	PVS1, PM2	0.04	NR	Urine	Mitochondrial PMD

## Sheet: Nuclear
ID #	Gene NM#/Inheritance Pattern	Type of Genetic Test	Secondary Finding	Variant (Zygosity/Inheritance)	SIFT	MuTaster	Polyphen2 (HumVar)	Conservation in Species (aminos)	gmAD allele count/ allele #	Variant Classification	Variant Type	Chart classification	Diagnosis
Example	CPT1A (NM_001..)			Locations + Change	Deleterious, tolerated	Disease causing, polymorphism	Benign/damaging/Possibly damaging	11/ 151	1 in 250,000	Pathogenic, benign, VUS, Likely Pathogenic, Likely benign	Missense, Frameshift, Deletion, duplication, nonsense	PS1, PM4, PP3, etc
Mito009	PMP22, CDRT15, HS3DT3B1, COX10, LINCO2096, MIR4731, SNORA174, TVP23C, CDRT4, TEKT3	Microarray		1.45 Mb deletion, chr17:13970367-15552448delin (heterozygous/maternal)	NR	NR	NR	NR	0/0	Likely Pathogenic	Deletion	PVS1, PM2	Other genetic diagnosis
Mito016 (singleton)	NDUFV1 (NM_007103.3)/AR	ES	Negative	c.640G>A, p.(Glu214Lys) (homozygous/maternal, paternal)	Deleterious	Disease causing	Probably damaging	9 out of 9	2/152206	Likely Pathogenic	Missense	PP2, PP3, PP5, PM1, PM2	Nuclear PMD
Mito017 (trio)	MTFMT (NM_139242.4)/AR	ES	Negative	c.626C>T, p.(Ser209 Leu) (Homozygous/maternal, paternal)	Deleterious	Disease causing	Possibly damaging	4/6	102/280620	Likely Pathogenic	Missense	PS3 PM2 PP3 PP5	Nuclear PMD
Mito021 (duo)	TRIP12 (NM_001348323.3)/AD	ES	Negative	c.1316C>T, p.Ala439Val (Heterozygous, de novo)	Tolerated	Disease causing	NR	9/9	0/0	Likely pathogenic	Missense	PS2, PM6, PM2, PP2	No diagnosis (likely diagnosis)
Mito032 (trio)	POLG (NM_00269.3)/AD,AR	ES	Negative	c.817T>C, p.Phe273Leu (heterozygous/de novo)	Deleterious	Disease causing	NR	9/10	0/0	Likely Pathogenic	Missense	PS2, PM2, PP2	Nuclear PMD
Mito033	PDHA1 (NM_000284.4)/XLD	PDHA panel	Negative	c.374T>C, p.Ile125Thr (hemizygous/maternal)	Deleterious	Disease causing	NR	9/9	0/0	Pathogenic	Missense	PS3, PM2, PM5, PM6, PP2	Nuclear PMD
Mito035	EARS2 (NM_001083614.1)/AR	Mutation analysis of LBSL	Negative	c.1004A>T, p.Asn335Ile (heterozygous/unknown)	Deleterious	Polymorphism	Probably damaging	4 out of 10	0/0	VUS	Missense	PM2, PM3, PP2	Nuclear PMD
Mito035	EARS2 (NM_001083614.1)/AR	Mutation analysis of LBSL	Negative	c.328G>A, p.Gly110Ser (heterozygous/unknown)	Deleterious	Disease causing	Probably damaging	10 out of 10	33 152240	Likely Pathogenic	Missense	PS3, PM1, PM2, PM3	Nuclear PMD
Mito038 (trio)	PDHA1 (NM_000284.3)/XLD	ES	Negative	c.1046C>T p.Ala349Val (heterozygous, de novo)	Uncertain	Disease causing	NR	4 out of 10	0/0	Pathogenic	Missense	PS2, PS4, PM1, PM2, PM5, PP2	Nuclear PMD
Mito041	SERAC1 (NM_032861.4)/AR	Methylglutaconic aciduria nuclear gene panel	Negative	c.1822_1828+10del17insACCAACAGG (Homozygoys/unknown)	NR	NR	NR	NR	0/0	Likely Pathogenic	Deletion/duplication	PVS1, PM2	Nuclear PMD
Mito044	MECP2 (NM_001110792.2)/XLD	MECP2 gene sequencing	Negative	c.942delC, p.Ile315Serfs*18 (heterozygous/unknown)	NR	NR	NR	NR	0/0	Pathogenic	Nonsense	PVS1, PS4, PM2	Other genetic diagnosis
Mito047 (trio)	ATP1A3 (NM_152296.5)/AD	ES	Negative	c.2267G>A, p.Arg756His (heterozygous/de novo)	Deleterious	Disease causing	Probably damaging		0/0	Pathogenic	Missense	PS2, PM1, PP2, PM2, PM5, PP3, PP5	Other genetic diagnosis
Mito052 (trio)	MEF2C (NM_002397.5)/AD	ES	Negative	c.51_54del, p.Gln18Ter (heterozygous/de novo)	NR	NR	NR	NR	0/0	Pathogenic	Nonsense	PS2, PS4, PVS1, PM2	Other genetic diagnosis
Mito066	COL12A1 (NM_004370.6)/AD/AR	Muscle disorders panel		c.8319+1G>T (heterozygous/unknown)	NR	Disease causing	NR	NR	0/0	Likely Pathogenic	Splice site	PVS1, PM2	Other genetic diagnosis
Mito070 (trio)	MAOA (NM_000240.3)/XL	ES	Negative	c.145G>A, p.(Gly49Arg) (hemizygous, de novo)	Deleterious	Disease causing	Probably damaging	8 out of 8	0/0	Likely Pathogenic	Missense	PP3, PM2, PS2	Other genetic diagnosis
Mito071 (trio)	RYR1 (NM_00540.2)/AD/AR	ES	Negative	c.5042C>T, p.Ala1681Val (heterozygous, paternal inheritance)	Deleterious	Disease causing	Probably damaging	5 out of 5	0/0	VUS	Missense	PP3, PM2	No diagnosis (likely diagnosis)
	RYR1 (NM_00540.2)/AD/AR	ES	Negative	c.6584C>T, p.Pro2195Leu (heterozygous, maternal inheritance)	Deleterious	Disease causing	Probably damaging	4 out of 4	2/282532	VUS	Missense	PP3, PM2, PP5	No diagnosis (likely diagnosis)
Mito075 (singleton)	NEFH (NM_021076.3)/AD	ES	Negative	c.782A>T, p.(Asp261Val) (heterozygous/unknown)	Deleterious	Disease causing	Possibly damaging	5 out of 7	2/127108	VUS	Missense	PM2, PP3	No diagnosis (likely diagnosis)
Mito077 (trio)	HNRNPU (NM_031844.2)/AD	ES	Negative	c.804-9_804-6del (heterozygous/unknown)	NR	NR	NR	NR	0/0	Likely Pathogenic	Deletion	PS2, PM2, PP5	Other genetic diagnosis
Mito085 (singleton)	SPTBN2 (NM_006946.2)/AD/AR	ES	Negative	c.3437G>A, p.Arg1146Gln (Heterozygous, unknown)	Deleterious	Disease causing	Probably damaging	8 out of 8	2/275422	VUS	Missense	PM2, PP3	Other genetic diagnosis
Mito092 (trio)	MSTO1 (NM_018116.3)/AR	ES	Negative	c.296G>A, p.(Gly99Glu) (heterozygous, paternal)	Deleterious	Disease causing	Possibly damaging	8 out of 9	0/0	VUS	Missense	PM2, PP3	Nuclear PMD
Mito092 (trio)	MSTO1 (NM_018116.3)/AR	ES	Negative	c.354dup, p.Leu119Serfs*9 (heterozygous, maternal)	NR	NR	NR	NR	0/0	Likely Pathogenic	Frameshift	PVS1, PM2	Nuclear PMD
Mito097	DNAJC19 (NM_145261.3)/AR	ES	Negative	c.130-1G>C (homozygous, maternal and paternal inheritance)	NR	NR	NR	NR	1/251216	Pathogenic	Splice acceptor	PVS1, PM2, PP5	Nuclear PMD
Mito098	DNAJC19 (NM_145261.3)/AR	ES	Negative	c.130-1G>C (homozygous, maternal and paternal inheritance)	NR	NR	NR	NR	1/251216	Pathogenic	Splice acceptor	PVS1, PM2, PP5	Nuclear PMD
Mito099	DNAJC19 (NM_145261.3)/AR	ES	Negative	c.130-1G>C (homozygous, maternal and paternal inheritance)	NR	NR	NR	NR	1/251216	Pathogenic	Splice acceptor	PVS1, PM2, PP5	Nuclear PMD
Mito100 (trio)	DNAJC19 (NM_145261.3)/AR	ES	Negative	c.130-1G>C (homozygous, maternal and paternal inheritance)	NR	NR	NR	NR	1/251216	Pathogenic	Splice acceptor	PVS1, PM2, PP5	Nuclear PMD
Mito106 (singleton)	AIFM1 (NM_004208.3)/XLR	Charco-marie-tooth neuropathay panel plus		c.845C>G, p.Thr282Arg (hemizygous, maternal inheritance)	Deleterious	Disease causing	Probably damaging	9 out of 10	0/0	Likely Pathogenic	Missense	PM2, PP3, PM5	Nuclear PMD
Mito109 (singleton)	RRM2B (NM_015713.4)/AD/AR	ES	Negative	c.253_255del, p.Glu85del (heterozygous/unknown)	NR	Disease causing	NR	9 out of 9	2/251302	Likely Pathogenic	In-frame Deletion	PM2, PM3, PM4, PP5	Nuclear PMD
Mito123 (trio)	C1QBP (NM_001212.3)/AR	ES	Negative	c.377G>A, p.(Gly126Glu) (Homozygous/maternal, paternal)	Deleterious	Disease causing	Probably Damaging	7 out of 9	1/251254	Likely Pathogenic	Missense	PM2, PP3	Nuclear PMD
Mito124 (duo)	RRM2B (NM_015713.4)/AD/AR	ES	Negative	c.482C>T, p.(Thr161Ile) (Homozygous/maternally inherited, unknown)	Deleterious	Disease causing	Uncertain	9 out of 9	0/0	VUS	Missense	PM2, PM1	No diagnosis (likely diagnosis)
Mito125 (singleton)	NUBPL (NM_025152)/AR	ES	Negative	c.166G>A p.(Gly56Arg) (Homozygous/maternal, paternal)	Deleterious	Disease causing	Probably Damaging	8 out of 8	41/280362	Likely Pathogenic	Missense	PS3, PM2, PP3, PP5	Nuclear PMD
Mito126 (singleton)	NUBPL (NM_025152)/AR	ES	Negative	c.166G>A p.(Gly56Arg) (Homozygous/maternal, paternal)	Deleterious	Disease causing	Probably Damaging	8 out of 8	41/280362	Likely Pathogenic	Missense	PS3, PM2, PP3, PP5	Nuclear PMD
Mito127	GFM1 (NM_024996.5)/AR	Leigh disease panel		c.910A>G, p.(Lys304Glu) (Heterozygous/unknown)	Deleterious	Disease causing	Probably damaging	10 out of 10	1/241322	Likely Pathogenic	Missense	PM1, PM2, PP3 ,PP5	Nuclear PMD
	GFM1 (NM_024996.5)/AR	Leigh disease panel		c.1297_1300delGACA, p.(Asp433Lysfs*20) (Heterozygous/unknown)	NR	Disease causing	NR	NR	2/251460	Pathogenic	Frameshift	PP5, PVS1, PM2	Nuclear PMD
	GFM1 (NM_024996.5)/AR	Leigh disease panel		c.328A>G, p.(Met110Val) (Heterozygous/unknown)	Tolerated	Disease causing	Benign	8 out of 10	0/0	VUS	Missense	PM2	Nuclear PMD
Mito128 (trio)	OPHN1 (NM_002547.3)/XLR	ES	Negative	c.1421-2A>G (hemizygous/maternal)	NR	NR	NR	NR	0/0	Likely Pathogenic	Splice site	PVS1, PM2	Other genetic diagnosis
Mito129 (singleton)	POLG (NM_002693.2)/AD/AR	ES	Negative	c.1760C>T, p.(Pro587Leu) (Heterozygous)	Deleterious	Disease causing	Probably Damaging	9 out of 9	232/152196	Likely Pathogenic	Missense	PS4, PM1, PM2, PP3, PP5	Nuclear PMD
	POLG (NM_002693.2)/AD/AR	ES	Negative	c.752C>T, p.(Thr251Ile) (Heterozygous)	Tolerated	Disease causing	Benign	4 out of 9	232/152226	Likely Pathogenic	Missense	PS3, PM2, PM1, PP2, PP5, BP4	Nuclear PMD
Mito130	DNAJC19 (NM_145261.2)/AR	Cardiac gene panel		c.130-1G>C (homozygous)	NR	NR	NR	NR	1/251216	Pathogenic	Splice acceptor	PP5, PVS1, PM2	Nuclear PMD
Mito132 (trio)	SUCLA2 (NM_003850.2)/AR	ES	Negative	c.998A>G, p.Asp333Gly (heterozygous/maternal)	Deleterious	Disease causing	Probably damaging	NR	0/0	Pathogenic	Missense	PM3, PP3, PM2, PM5, PP5	Nuclear PMD
	SUCLA2 (NM_003850.2)/AR	ES	Negative	copy number 1 deletion (exons 3,4) (heterozygous/de novo)	NR	NR	NR	NR	0/0	Likely Pathogenic	Deletion	PVS1, PM2, PS2	Nuclear PMD
Mito133 (singleton)	APTX (NM_001195248.2)/AR	ES	Negative	c.(483+1_484-1)(543+1_544-1)del, p.Glu162_Gln181del (homozygous, maternal and paternal inheritance)	NR	NR	NR	NR	0/0	Pathogenic	Deletion	PP1, PVS1, PM2	Nuclear PMD
Mito134	APTX (NM_001195248.2)/AR	Familial testing		c.(483+1_484-1)(543+1_544-1)del, p.Glu162_Gln181del (homozygous, maternal and paternal inheritance)	NR	NR	NR	NR	0/0	Pathogenic	Deletion	PP1, PVS1, PM2	Nuclear PMD
Mito135 (trio)	APTX (NM_001195248.2)/AR	ES	Negative	c.(483+1_484-1)(543+1_544-1)del, p.Glu162_Gln181del (homozygous, maternal and paternal inheritance)	NR	NR	NR	NR	0/0	Pathogenic	Deletion	PP1, PVS1, PM2	Nuclear PMD
Mito136 (trio)	PGM1 (NM_002633.2)/AR	ES	Negative	c.787G>T, p.Asp263Tyr (heterozygous, maternal inheritance)	Deleterious	Disease causing	Probably damaging	5 out of 5	5/152154	Likely Pathogenic	Missense	PM2, PP3, PM5, PP5	Other genetic diagnosis
	PGM1 (NM_002633.2)/AR	ES	Negative	c.988G>C, p.Gly330Arg (heterozygous, paternal inheritance)	Deleterious	Disease causing	Probably damaging	5 out of 5	7/152142	Likely Pathogenic	Missense	PM2, PP3, PP5	Other genetic diagnosis
Mito154 (trio)	ANKRD11 (NM_013275.5)/AD	ES	Negative	c.7790A>G, p.Lys2597Arg (heterozygous/de novo)	delerious	Disease causing	Probably damaging	9 out of 10	0/0	Likely Pathogenic	Missense	PS2, PM1, PM2	Other genetic diagnosis
Mito169 (singleton)	TRAPPC11 (NM_021942.5)/AR	TRAPPC11 analysis		c.1287+5G>A (homozygous/unknown)	NR	NR	NR	NR	15/282698	Pathogenic	Splice donor (5th base variant)	PM2, PP5, PS3, PP1, PM3	Other genetic diagnosis
Mito183 (singleton)	VAMP1 (NM_014231.4)/AD	ES	Negative	c.340+2T>G (heterozygous/unknown)	NR	Disease causing	NR	NR	0/0	Pathogenic	Splice donor	PVS1, PM2, PP5, PS3	Other genetic diagnosis
Mito193 (trio)	PLCH2 (NM_001303012.1)/NR	ES	Negative	c.1666C>G, p.Arg556Gly (heterozygous, de novo)	Deleterious	Disease causing	Possibly damaging	5 out of 5	0/0	VUS	Missense	PM2	Candidate
Mito194 (trio)	ATAD3A (NM_031921.6)/AD,AR	ES	Negative	g.1392414_1459894dup (heterozygous, de novo)	NR	NR	NR	NR	0/0	Pathogenic	Duplication	PVS1, PS2, PM2	Nuclear PMD
Mito202 (singleton)	DNAJC19 (NM_145261.2)/AR	DNAJC19 gene sequencing		c.130-1G>C (homozygous/maternal, paternal)	NR	NR	NR	NR	1/251216	Likely Pathogenic	Splice acceptor	PP5, PVS1, PM2	Nuclear PMD
Mito205	DNAJC19 (NM_145261.2)/AR	DCMA Dilated Cardiomyopathy with Ataxia Syndrome panel		c.130-1G>C (homozygous/maternal, paternal)	NR	NR	NR	NR	1/251216	Likely Pathogenic	Splice acceptor	PP5, PVS1, PM2	Nuclear PMD
Mito206	DNAJC19 (NM_145261.2)/AR	DNAJC19 gene sequencing		c.130-1G>C (homozygous/maternal, paternal)	NR	NR	NR	NR	1/251216	Likely Pathogenic	Splice acceptor	PP5, PVS1, PM2	Nuclear PMD
Mito217 (Duo)	PMPCB (NM_004279.2)/AR	ES	Negative	c.788_791delCTTT (p.Ser263Tyrfs*23) (heterozygous/paternal)	NR	Disease causing	NR	NR	1/251360	Likely Pathogenic	Frameshift	PM2, PVS1	Nuclear PMD
	PMPCB (NM_004279.2)/AR	ES	Negative	c.1321A>G (p.Arg441Gly) (heterozygous/maternal)	Deleterious	Disease causing	NR	9 out of 9	0/0	Likely Pathogenic	Missense	PM2	Nuclear PMD
Mito222	139 RefSeq genes (unspecified)	Microarray	Negative	chr17:37894463-40875639del (heterozygous, unknown)	NR	NR	NR	NR	0/0	Likely Pathogenic	Deletion	PVS1, PM2	Other genetic diagnosis
Mito256 (trio)	NRXE (NM_144772.2)/AR	ES	Negative	c.177C>A (p.Tyr59Ter) (homozygous/maternal, paternal)	NR	Disease causing	NR	NR	0/0	Pathogenic	Nonsense	PVS1, PM2, PP5	Nuclear PMD
Mito264 (trio)	DDX3X (NM_001193416.2)/XLD	ES plus	Negative	c.1012T>G p.(Leu338Val) (heterozygous, de novo)	Deleterious	Disease causing	Probably damaging	8 out of 8	3/251216	Likely Pathogenic	Missense	PS2, PM2, PM1, PP2	Other genetic diagnosis
Mito267 (trio)	CACNR1A (NM_001127221.1)/AD	ES	Negative	c.985G>A, p.(Asp329Asn) (heterozygous/de novo)	Deleterious	Disease causing	Probably damaging	7 out of 7	0/0	Likely Pathogenic	Missense	PS2, PM2, PP2, PP3	Other genetic diagnosis
Mito274 (trio)	NLRP3 (NM_004895.4)/AD	ES	Negative	c.1259C>A, p.(Thr420Asn) (heterozygous, paternal inheritance)	Deleterious	Disease causing	Possibly damaging	5 out of 5	3/251216	VUS	Missense	PM2, PP3	No diagnosis (likely diagnosis)
Mito299 (singleton)	PRUNE1 (NM_021222.3)/AR	ES	Negative	c.521-2A>G (homozygous/maternal, paternal)	NR	Disease causing	NR	NR	0/0	Pathogenic	Splice site	PVS1, PM2, PP5	Other genetic diagnosis
Mito300 (trio)	MAST1 (NM_014975.3)/AD	ES	Negative	c.994C>T, p.Arg332Cys (heterozygous/de novo)	Uncertain	Disease causing	NR	7 out of 7	0/0	Likely Pathogenic	Missense	PS2, PM2, PP2	Other genetic diagnosis
Mito330 (singleton)	USH2A (NM_206933.4)/AR	Hearing loss panel		c.5776+1G>A (homozygous/unknown)	NR	polymorphism	NR	6 out of 6	3/250072	Pathogenic	Splice donor	PP1, PP5, PVS1	Other genetic diagnosis
Mito375 (trio)	RMND1 (NM_017909.4)/AR	ES	Negative	c.713A>G, p.Asn238Ser (heterozygous/maternal)	Deleterious	Disease causing	Probably Damaging	10/10	36/152164	Pathogenic	Missense	PS3, PM2, PM3, PP3, PP1	Nuclear PMD
	RMND1 (NM_017909.4)/AR	ES	Negative	c.761A>G, p.His254Agr (heterozygous/paternal)	Deleterious	Disease causing	Possibly damaging	8/10	1/152170	VUS	Missense	PM2, PP3	Nuclear PMD
Mito378	CACNR1A (NM_001127221.1)/AD	Blueprint Ataxia Panel		c.4045C>G, p.Arg1349Gly (heterozygous/de novo)	Deleterious	Disease causing	NR	7/7	0/0	Pathogenic	Missense	PS2, PM1, PM2, PM5, PP3	Other genetic diagnosis
Mito382	POLG (NM_001126131)/AD/AR	Episodic pain syndrom panel	NR	c.752C>T (p.Thr251Ile) (heterozygous/unknown)	tolerated	Disease causing	benign	4 out of 9	232/152226	VUS	Missense	PM2, PS3, PP2, BP4, PP5	No diagnosis (likely diagnosis)
	POLG (NM_001126131)/AD/AR	Episodic pain syndrom panel	NR	c.1760C>T (p.Pro587Leu) (heterozygous/unknown)	Deleterious	Disease causing	Probably damaging	9 out of 9	232/152196	Likely pathogenic	Missense	PS4, PM2, PM1, PP3	No diagnosis (likely diagnosis)
Mito384 (duo)	RHOBTB2 (NM_001160036.2)/AD	ES	Negative	c.1532G>A (p.Arg511Gln) (heterozygous, not maternally inherited)	Deleterious	Disease causing	Probably damaging	6 out of 7	1/250636	Pathogenic	Frameshift	PS1, PS2, PS3, PM1, PM2, PM5, PP3, PP5	Other genetic diagnosis
Mito389	USH2A (NM_206933.4)/AR	ES	Negative	c.5776+1G>A (homozygous/unknown)	NR	NR	NR	NR	0/0	Pathogenic	Splice site	PVS1, PM2, PP3, PP5, PM3	Other genetic diagnosis
